# Supplementary material for: The impacts of antipsychotic medications on eating-related outcomes: A mixed methods systematic review
Source: PLoS One. 2025 Feb 3;20(2):e0308037. doi: 10.1371/journal.pone.0308037 (PMC11790239; doi:10.1371/journal.pone.0308037)
Supplement: S3 File — (XLSX) [file pone.0308037.s003.xlsx]

## Sheet: REVIEW LOG
STUDY ID COVIDENCE # (if applicable)	CITATION (Author last name, year)	Eligibilty for inclusion	FIRST REVIEWER'S NAME	DATE OF DATA EXTRACTION	SECOND REVIEWER'S NAME
#92	Ballon et al., 2018	Eligible - included	Andrew Grundy (AG)	2022-06-03	Rasha Alkholy (RA)
#391	de Beaurepaire, 2021	Eligible - included	AG	2022-06-14	RA
#1695	Usher et al., 2013	Eligible - included	AG	2022-06-24	RA
#260	Case et al., 2010	Eligible - included	RA	2022-10-07	AG
#2	Abbas and Liddle, 2013	Eligible - included	RA	2022-10-13	AG
#56	Archie et al., 2007	Eligible - included	RA	2022-10-13	AG
#172	Blouin et al., 2008	Eligible - included	RA	2022-10-13	AG
#556	Garriga et al., 2019	Eligible - included	RA	2022-10-21	AG
#590	Gothelf et al., 2002	Eligible - included	RA	2022-10-27	AG
#646	Haracz et al., 2018	Eligible - included	RA	2022-10-27	AG
#676	Henderson et al., 2006	Eligible - included	RA	2022-10-27	AG
#681	Henderson et al., 2010	Eligible - included	RA	2022-10-28	AG
#725	Huang et al., 2020	Eligible - included	RA	2022-10-28	AG
#758	Jakobsen et al., 2018	Eligible - included	RA	2022-10-28	AG
#834	Khazaal et al., 2006	Eligible - included	RA	2022-10-28	AG
#839	Khazaal et al., 2006	Eligible - included	RA	2022-11-03	AG
#831	Khazaal et al., 2009	Eligible - included	RA	2022-11-03	AG
#837	Khazaal et al., 2007	Eligible - included	RA	2022-11-03	AG
#842	Khosravi, 2020	Eligible - included	RA	2022-11-04	AG
#857	Kirkegaard et al., 1982	Eligible - included	RA	2022-11-04	AG
#871	Kluge et al., 2007	Eligible - included	RA	2022-11-10	AG
#884	Kouidrat et al., 2018	Eligible - included	RA	2022-11-10	AG
#905	Kurpad et al., 2010	Eligible - included	RA	2022-11-10	AG
#991	Llorca et al., 2017	Eligible - included	RA	2022-11-11	AG
#1073	Mathews et al., 2012	Eligible - included	RA	2022-11-11	AG
#1170	Murashita et al., 2005	Eligible - included	RA	2022-11-11	AG
#1263	Park et al., 2013	Eligible - included	RA	2022-11-11	AG
#1402	Roerig et al., 2005	Eligible - included	RA	2022-11-17	AG
#708	Holt et al., 2018	Eligible - included	RA	2022-11-17	AG
#715	Horiguchi et al., 1999	Eligible - included	RA	2022-11-17	AG
#1462	Saugo et al., 2020	Eligible - included	RA	2022-11-18	AG
#1495	Sentissi et al., 2009	Eligible - included	RA	2022-11-18	AG
#1552	Smith et al., 2012	Eligible - included	RA	2022-11-18	AG
#1639	Teferra et al., 2013	Eligible - included	RA	2022-11-18	AG
#1641	Teff et al., 2015	Eligible - included	RA	2022-11-24	AG
#1673	Treuer et al., 2009	Eligible - included	RA	2022-11-24	AG
#1822	Xiao et al., 2012	Eligible - included	RA	2022-11-24	AG
#212	Briffa and Meehan, 1998	Eligible - included	RA	2023-03-24	AG
#4796	Fountaine et al., 2010	Eligible - included	RA	2023-06-13	AG
#4799	Bitter et al., 2010	Eligible - included	RA	2023-06-13	AG
#1601	Stip et al., 2012	Eligible - included	RA	2023-06-13	AG
#351	Costa E Silva et al., 2001	Eligible - included	RA	2023-06-13	AG
#4801	Goluza et al., 2017	Eligible - included	RA	2023-06-14	AG
#756	Jakobsen et al., 2018a	Eligible - included	RA	2023-06-14	AG
#4802	Lappin et al., 2018	Eligible - included	RA	2023-06-15	AG
#791	Kane et al., 2001	Eligible - included	RA	2023-06-15	AG
#2683	Ntalkitsi et al., 2022	Eligible - included	RA	2023-06-17	AG
#4795	Daurignac et al., 2015	Eligible - included	RA	2023-07-15	AG
#1642	Teff et al., 2013	Eligible - included	RA	2023-07-15	AG
#4798	Tollefson et al., 1997	Eligible - included	RA	2023-07-15	AG
#4806	Qurashi et al., 2015	Eligible - included	RA	2023-07-15	AG
#4819	Stefańska et al., 2017	Eligible - included	RA	2023-08-04	AG
#4820	Stefańska et al., 2018	Eligible - included	RA	2023-08-04	AG
#4816	Nunes et al., 2014	Eligible - included	RA	2023-08-10	AG
#4804	Morell et al., 2019	Eligible - included	RA	2023-09-13	AG
#4827	Karr et al., 2019	Eligible - included	RA	2023-09-13	AG
#4823	Vandyk et al., 2012	Eligible - included	RA	2023-09-21	AG
#4947	Yang et al., 2021	Eligible - included	RA	2024-05-23	AG
#5578	Friedrich et al., 2023	Eligible - included	RA	2024-05-23	AG
#5688	Srour et al., 2023	Eligible - included	RA	2024-05-23	AG
#5161	Kang et al., 2024	Eligible - included	RA	2024-05-30	AG

## Sheet: RCT-IDENTIFICATION FEATURES 
Record number COVIDENCE study ID# (if applicable)	CITATION (Author last name, year)	LEAD AUTHOR CONTACT DETAILS	TITLE OF RECORD	TYPE OF RECORD	COUNTRY (in which the study was conducted)	FUNDING (e.g. charity/health funder/research council/joint HIC-LMIC funding)	CONFLICTS OF INTEREST
#92	Ballon et al., 2018	Jeffrey A Lieberman Address: Department of Psychiatry, College of Physicians and Surgeons, Columbia University, 1051 Riverside Drive, New York, NY 10032, USA. Email: Jeffrey.Lieberman@nyspi.columbia.edu	Pathophysiology of drug induced weight and metabolic effects: findings from an RCT in healthy volunteers treated with olanzapine, iloperidone, or placebo	Research paper	USA	Study was supported by Novartis	2 of the authors have conflicts of interest.
#260	Case et al., 2010	Michael Case Email: case_michael@lilly.com Address: 1Lilly USA, LLC, Indianapolis, IN, USA	The potential role of appetite in predicting weight changes during treatment with olanzapine	Research paper: sepaprate secondary data analysis of 4 studies Study 1 Hardy et al., 2009- conference abstract Study 3 Hoffman et al., 2009- conference abstract.	Study 1 (Hardy et al., 2009): conducted at 8 centres in the USA Study 2 (PLATYPUS study; Karagianis et al., 2009): multicentre, conducted in Canada, the Netherlands, USA and Mexico Study 3 (Hoffman et al., 2009): Brazil, Israel, Republic of Korea, Mexico, Puerto Rico, Russian Federation, United States Study 4 (Treuer et al., 2009): China, Taiwan, Romania, and Mexico.	All 4 studies sponsored by Eli Lilly and Company.	Authors of the 4 studies have conflicts of interest.
#260	Case et al., 2010 Study 1- Hardy et al., 2009	Additional data extracted from Hardy et al., 2009 (date of data extraction: 07/10/2022) - conference abstract (main data reported in Case et al., 2010) Hardy, T., Henry, R.R., Forrester, T.D., Kryzhanovskaya, L.A., Watson, S.B., Marks, D.M., Mudaliar, S., 2009. Insulin Sensitivity in Patients with Schizophrenia or Schizoaffective Disorder Treated with Olanzapine or Risperidone, 162nd Annual Meeti…
#260	Case et al., 2010 Study 3 - Hoffman et al., 2009	Additional data extracted from Hoffman et al., 2009 (date of data extraction: 07/10/2022) - conference abstract (main data reported in Case et al., 2010) Hoffman, V.P., Case, M., Jacobson, J.G., 2009. Algorithms including amantadine, metformin and zonisamide for mitigation of weight gain during olanzapine treatment in outpatients with schizophrenia, APA San Francisco
#260	Case et al., 2010 Study 2- Karagianis et al., 2009	Additional data extracted from Karagianis et al., 2009 (date of data extraction: 07/10/2022) - (main data reported in Case et al., 2010) Corresponding author: J. Karagianis, Eli Lilly Canada Inc., 3650 Danforth Ave, Toronto, Ontario, Canada, M1N 2E8. Tel.: +1 416 693 3878; fax: +1 416 699 7352. E-mail address: karagianis_jamie@lilly.com (J. Karagianis). Karagianis, J., Grossman, L., Landry, J., R…	A randomized controlled trial of the effect of sublingual orally disintegrating olanzapine versus oral olanzapine on body mass index: The PLATYPUS Study	Research paper	multicentre, conducted in Canada, the Netherlands, USA and Mexico	Eli Lilly and Company	Conflict of interest
#837	Khazaal et al., 2007	Yasser Khazaal Address: Département Universitaire de Psychiatrie Adulte, Echallens 9,CH - 1004 Lausanne, Switzerland. E-mail: yasser.khazaal@chuv.ch	Cognitive behavioural therapy for weight gain associated with antipsychotic drugs	Research paper	Switzerland	not stated	Not stated
#871	Kluge et al., 2007	Michael Kluge Address: Max-Planck Institute of Psychiatry, Kraepelinstrasse 2-10, 80804 Munich, Germany. E-mail: kluge@mpipsykl.mpg.de.	Clozapine and Olanzapine Are Associated With Food Craving and Binge Eating	Research paper	Germany	Funded by Lilly Deutschland GmbH, Bad Homburg, Germany	3 of the authors are full-time employees of Lilly Deutschland GmbH. 1 author is a stockholder of Eli Lilly and Company
#1263	Park et al., 2013	Subin Park Address: Division of Child and Adolescent Psychiatry, Department of Psychiatry, Seoul National University Hospital, Seoul, South Korea E-mail: jphong@amc.seoul.kr	Effects of ziprasidone and olanzapine on body composition and metabolic parameters: an open-label comparative pilot study	Research paper	South Korea	This work was supported by Pfizer Pharmaceuticals Korea.'	3 authors have no conflicts
#1402	Roerig et al., 2005	James L. Roerig Address: Department of Neuroscience, School of Medicine and Health Sciences, University of North Dakota, PO Box 1415, Fargo, North Dakota 58107. E-mail: jroerig@nrifargo.com	A Comparison of the Effects of Olanzapine and Risperidone Versus Placebo on Eating Behaviors	Research paper	USA	funded by an investigator-initiated grant from Lilly Research Laboratories.'	2 authors have conflicts of interest.
#708	Holt et al., 2018	Richard IG Holt Human Development and Health Academic Unit, Faculty of Medicine, University of Southampton, Southampton, UK University Hospital Southampton NHS Foundation Trust, Southampton, UK E-mail: r.i.g.holt@soton.ac.uk	Structured lifestyle education to support weight loss for people with schizophrenia, schizoaffective disorder and first episode psychosis: the STEPWISE RCT	Research report	UK	funded by the HTA programme as project number 12/28/05.	authors have conflicts of interest
#1552	Smith et al., 2012	R.C. Smith Nathan Kline Institute Psychiatric Research, Rm 109E, Orangeburg, NY. 10962, USA. E-mail: robert.smith@med.nyu.edu, rsmith@nki.rfmh.org, rcsmith@pol.net	Olanzapine and risperidone effects on appetite and ghrelin in chronic schizophrenic patients	Research paper	USA	supported by an Independent Investigator Award to Dr. Smith from Eli Lilly Pharmaceuticals	1 author reports conflicts
#1641	Teff et al., 2015	Dr. Karen L. Teff Address: Division of Diabetes, Endocrinology & Metabolic Diseases, NIDDK, National Institutes of Health, Building 2DEM, Room 685, 6707 Democracy Blvd., Bethesda, MD 20892 E-mail: teffk@niddk.nih.gov.	Metabolic impairments precede changes in hunger and food intake following short-term administration of second generation antipsychotics	Research paper	USA	supported by NIH grants DK084383 (KLT), core services were provided by the University of Pennsylvania Diabetes Research Center sponsored by NIH DK19525 and CTRC facilities from NIH UL1-RR-024134.	no conflicts
#4796	Fountaine et al., 2010	Correspondence: Robert J. Fountaine (robert.j.fountaine@pfizer.com) Pfizer Global Research and Development, New London, Connecticut, USA	Increased Food Intake and Energy Expenditure Following Administration of Olanzapine to Healthy Men	Research paper	USA	Pharmaceutical company Sponsored by Pfizer	Yes
#4799	Bitter et al., 2010	Correspondence: Tamás Treuer, MD, PhD, Neuroscience Research, Eli Lilly & Company, Budapest, Hungary. Tel: 361 3285127. Fax: 361 3285103. E-mail: treuert@lilly.com	Patients' preference for olanzapine orodispersible tablet compared with conventional oral tablet in a multinational, randomized, crossover study	Research paper	Multicentre (Brazil, Israel, Mexico, Romania, Turkey)	sponsored by Eli Lilly and Company	Yes
#791	Kane et al., 2001	John M. Kane, MD, Hillside Hospital, Glen Oaks, NY 11004.	Clozapine and haloperidol in moderately refractory schizophrenia	Research paper	USA	Partial pharmaceutical funding: This study was supported by grants MH46672 (Dr Schooler), MH46613 (Dr Kane), and MH46484 (Dr Marder) from the National Institute of Mental Health, Rockville, Md. Financial support to aid in clozapine-required monitoring and medication supplies from Novartis.	Yes
#4795	Daurignac et al., 2015	Correspondence to Elsa Daurignac, Department of Psychiatry, State University of New York at Buffalo, 462 Grider Street, Room 1182, Buffalo, NY 14215, USA Tel: + 1 716 898 5940; fax: + 1 716 898 4538; e-mail: ecd3@buffalo.edu	Increased lean body mass as an early indicator of olanzapine-induced weight gain in healthy men	Research paper	USA	Pharmaceutical funding: Dr Dubovsky has received grant support from the Tower Foundation, Wendt Foundation, Patrick Lee Foundation, Oshei Foundation, Otsuka, Hoffman Laroche, Pfizer, Takeda. Dr Leonard has received grant support from NIDA.	Yes
#1642	Teff et al., 2013	Corresponding author: Karen L. Teff, kteff@pobox.upenn.edu. Monell Chemical Senses Center, Philadelphia, Pennsylvania	Antipsychotic-induced insulin resistance and postprandial hormonal dysregulation independent of weight gain or psychiatric disease	Research paper	USA	Non-pharmaceutical funding	No
#4798	Tollefson et al., 1997	Dr. Tollefson, Lilly Research Laboratories, Eli Lilly and Company, Lilly Corporate Center, Drop Code 0538, Indianapolis, IN 46285.	Olanzapine Versus Haloperidol in the Treatment of Schizophrenia and Schizoaffective and Schizophreniform Disorders: Results of an International Collaborative Trial	Research paper	Multicentre (USA, European countries)	Pharmaceutical funding: Eli Lilly	Yes
#4947	Yang et al., 2021	Renrong Wu email: wurenrong@csu.edu.cn National Clinical Research Center for Mental Disorders, and Department of Psychiatry, The Second Xiangya Hospital of Central South University, 410011 Hunan, China	Efect of Bifdobacterium on olanzapine‑induced body weight and appetite changes in patients with psychosis	Research paper	China	Non-pharmaceutical funding	No
#5161	Kang et al., 2024	Correspondence: Renrong Wu Department of Psychiatry, National Clinical Research Center for Mental Disorders, and National Center for Mental Disorders, The Second Xiangya Hospital of Central South University, 410011 Changsha, Hunan, China email: Shp97jw@163.com; wurenrong@csu.edu.cn	The effect of continuous theta burst stimulation on antipsychotic-induced weight gain in first-episode drug-naïve individuals with schizophrenia: a double-blind, randomized, sham-controlled feasibility trial	Research paper	China	Non-pharmaceutical funding	No

## Sheet: RCT-STUDY CHARACTERISTICHS
Record number COVIDENCE study ID# (if applicable)	CITATION (Author last name, year)	STUDY CHARACTERISTICS											Eating-related outcome (operationalisation, assessment tool, time frame)			ETHICAL ISSUES	Additional notes
		Aims of the study	Study design	Study setting	Study population	Sample frame/Method of recruitment	Analytical sample size	Inclusion criteria	Exclusion criteria	Sampling strategy	Response rate	Follow-up period/drop-out (if applicable)		Analytical strategy (relevant to the systematic review)
#92	Ballon et al., 2018	To investigate the metabolic effects of olanzapine and iloperidone versus placebo in healthy volunteers	3-arm parallel double blind RCT	Lab-based	Healthy volunteers	Participants were recruited through local internet advertisements	24 participants placebo arm: 10, olanzapine arm: 7, iloperidone arm: 7	18 to 35 years old, BMI 19-25 kg/m2, BP <130/85 mm Hg, fasting glucose <100 mg/dL, HbA1c <5.8% Exclusion: Prior Axis I or II diagnosis (assessed using SCID-NP, assessed for psychotic symptoms with the PANSS), prior psychotropic drug exposure, active substance abuse, hormonal contraception	Prior Axis I or II diagnosis (assessed using SCID-NP, assessed for psychotic symptoms with the PANSS), prior psychotropic drug exposure, active substance abuse, hormonal contraception	Type of randomisation: standard block randomisation to the olanzapine, iloperidone, or placebo arms. Sequence generation: no information Allocation concealement: no information Blinding: double blinding with no further information	_	Follow-up period: 28 days Dropouts/loss to follow-up: 30 participants met the eligibilty criteria and were randomised to 1 of the 3 arms. Of these 30 participants, 6 dropped out of the study. Reasons for dropout: violating an inclusion criterion (taking hormonal contraception, n=2), non-adherence to the study drug (n=1), experiencing apparent adverse effects within the first 14 daysrof the study …	1. Food intake: Gram weight and kcal were calculated for all food consumed, and macronutrient composition of the standardised laboratory meal including grams of carbohydrate, protein and fat. 2. Hunger, fullness, desire to eat: Prior and subsequent to the standardised laboratory lunch meal, participants were asked to complete 100 mm visual analogue rating scales indicating hunger, fullness, and d…	Per-protocol analysis	Supported by pharmaceutical company	Approved by the IRB of the New York State Psychiatric Institute	Riboflavin added to capsules, detectable in urine, was used as a marker of adherence. Food intake assessment was conducted at baseline, day 14, and day 28, on the same days as the OGTT. After the OGTT, participants were asked not to eat or drink anything except for water for 5 hours. Then participants presented to the Eating Behavior Laboratory of the NY State Psychiatric Institute for a standard…
#260	Case et al., 2010 Study 1 (Hardy et al., 2009)	To investigate the association between changes in appetite and weight gain during olanzapine treatment. Secondary analysis of data collected in 4 studies (3 RCTs and a cohort study) examining the efficacy and safety of olanzapine in adult.	Study 1 (Hardy et al., 2009; 2011): 2-arm parallel, double-blind RCT	Muticentre study, conducted at 8 centres in the USA	schizophrenia or schizoaffective disorder Diagnostic criteria: DSM-IV-TR criteria	_	68 (Only data collected from participants in the olanzapine arm were included)	18 to 65 years old with stable psychiatric illness (i.e., no hospitalizations for ≥3 months; a total score on the Brief Psychiatric Rating Scale (BPRS) ≤42 and scores≤4 on each BPRS positive symptom item)	Treatment with olanzapine, risperidone or depot antipsychotics within 4 weeks of study entry, or with clozapine within 2 years of entry; BMI >40 kg/m2; DM; severe fasting hypertriglyceridaemia (>4.52 mmol/l); use of medications known to affect insulin secretion or sensitivity.	Type of randomisation: no information Sequence generation: no information Allocation concealement: no information Blinding: double blind but no further information	Not provided	Secondary analysis of weight and appetite data collected at baseline and at 2 weeks.	Appetite changes measured by: Study 1: Eating Behavior Assessment (EBA), 'a Lilly-developed scale, assessing appetite and eating behavior with 9 standardized questions, grading responses on a scale from 0 to 4, where 0 = not at all and 4 = extremely; not validated') Study 2: Platypus Appetite Rating Scale (PARS), 'a Lilly-developed visual analog scale; not validated) Study 3: Eating Inventory (EI…	Secondary analysis of weight and appetite data collected at baseline and at 2 weeks.	Supported by pharmaceutical company. Participants received 4 dietary consultations and were encouraged to have regular physical activity.
#260	Case et al., 2010 Study 2 (Karagianis et al., 2009)		Study 2 (Karagianis et al., 2009): 2-arm parallel, double-blind RCT	Multicentre, study conducted in Canada, the Netherlands, USA and Mexico	Schizophrenia, schizoaffective disorder, schizophreniform, bipolar disorder or other related psychotic disorder Diagnostic criteria: DSM-IV or DSM-IV-TR	_	65 (Analysis of interest: data collected from participants in SOT arm)	18-65 years old; had been receiving 5-20 mg SOT daily between ≥4 and ≤52 weeks and had experienced weight gain ≥5 kg or a change of ≥1 kg/m2 BMI.	Patients who had been receiving orally disintegrating olanzapine (ODO) treatment in the preceding 6 months; had a medical condition; were taking other medications that could influence weight; were participating in a weight-loss program.	Type of randomisation: blocked (1:1), stratified randomisation by baseline BMI (BMI <30 and BMI ≥30 kg/m2) and investigation site. Sequence generation: no information Allocation concealement: no information Blinding: double blind but no further information	Not provided	Secondary analysis of weight and appetite data collected at baseline and at 2 weeks. (no data provided regarding drop-out/loss to follow-up within 2 weeks)		Secondary analysis of weight and appetite data collected at baseline and at 2 weeks.	Supported by pharmaceutical company no adjuctive pharmacotherapy; no dietary counselling.
#260	Case et al., 2010 Study 3 (Hoffman et al., 2009)		3-arm parallel open label RCT	Multicentre study, conducted in Brazil, Israel, Republic of Korea, Mexico, Puerto Rico, Russian Federation, United States	Sample size: n= 50 Study population, n (%): Schizophrenia 42 (84); schizoaffective disorder 8 (16) Diagnostic criteria: DSM-IV-TR	Not provided	50 (Reported analysis: olanzapine only arm)	18-65 years old; had been diagnosed with schizophrenia or schizoaffective disorder (according to DSM-IV-TR criteria); able to visit the doctor's office once every 2 weeks for 3 months, then once every 4 weeks for the next 3 months with a possible bi-weekly visit during the fifth month; if currently taking a medication for schizophrenia or schizoaffective disorder, the participant had been taking …	Patients with diagnosis of bipolar I disorder, DM, hypertriglyceridemia level (fasting triglycerides ≥ 500 mg/dL), recent heart attack, stroke, uncontrolled seizures, serious infection, unstable heart disease (such as ischemic heart disease or congestive heart failure), uncorrected narrow angle glaucoma or human immunodeficiency virus (HIV); diseases of the intestinal tract, lungs, liver, kidney,…	Type of randomisation: no information Sequence generation: no information Allocation concealement, blinding: open-label	Not provided	Secondary analysis of weight and appetite data collected at baseline and at 2 weeks.	Appetite changes: Measured using the Eating Inventory (EI); Food Craving Inventory (FCI)	Secondary analysis of weight and appetite data collected at baseline and at 2 weeks.	Supported by pharmaceutical company Brief weight management education was provided at baseline.
#837	Khazaal et al., 2007	to evaluate the effectiveness of CBT on eating and weight-related cognitions, binge eating symptomatology and weight loss in patients who reported weight gain during antipsychotic treatment	2-arm parallel RCT (Analysis of interest: baseline data of whole sample)	Community/outpatient setting	Study population, n (%): Schizophrenia and schizoaffective disorders 45 (73.8); bipolar disorder 5 (8.2), schizotypal disorder 4 (6.6), depression or personality disorders 7 (11.5). Diagnostic criteria: DSM-IV criteria	Participants were recruited over a 14-month period from the University Department of Adult Psychiatry (Lausanne, Switzerland) and through referral by local mental health providers affiliated with the department (Lausanne and outskirts).	Sample size: 61	18- 65 years old, receiving antipsychotic treatment for a minimum of 2 months, with a reported weight gain during AP treatment > 2 kg over 6 months following inclusion into the study	anorexia, bulimia nervosa, opiate, alcohol or cocaine dependence, intellectual disability, DM	Type of randomisation: no information Sequence generation: no information Allocation concealement, blinding: NA		Analysis of interest: baseline data of the whole sample (n= 61)	Outcomes of interest are the baseline measurement of eating-related cognitions, baseline prevalence of binge eating symptomatology: 1. Eating-related cognitions: Measured using MAC-R. 2. Binge eating symptomatology: Assessed using DSM-IV criteria. Participants were classified into 4 categories: no binge eating; binge episodes lasting less than 2 days a week and occurring more than once a month (B…	Analysis of interest for the systematic review: descriptive analysis of basline data collected from the overall sample prior to randomisation.		This study was approved by the local ethics commission'
#871	Kluge et al., 2007	To investigate abnormal eating behavior (food craving, binge eating) and weight gain associated with clozapine and olanzapine treatment	2-arm parallel, double-blind RCT	Inpatients	Study population, n (%): Schizophrenia 26 (86.67) , schizophreniform 3 (10.00), schizoaffective disorder 1 (3.30). Diagnostic criteria: DSM-IV	NR	30 Clozapine arm: 15 Olanzapine arm: 15	18 to 65 years old, meeting DSM-IV criteria for schizophrenia, schizophreniform, or schizoaffective disorder with a Brief Psychiatric Rating Scale (BPRS) score ≥24	NR	Type of randomisation: no information Sequence generation: no information Allocation concealement, blinding: no information		Follow-up: 6 weeks Loss to follow-up: 4 (3 in the clozapine arm, 1 in the olanzapine arm)	1. Abnormal eating behaviour: Measured weekly using a physician-rated binary scale, capturing the presence or absence of 4 symptoms during the preceding week (increased appetite, increased food intake, binge eating, and food craving for sweet and fatty food). 2. Binge-eating episodes: identified using DSM-IV core criteria.	Intent-to-treat analysis		Ethical review board approval was given.'	Concomitant psychotropic medication was not allowed. Use of 'benzodiazepines was restricted to 40 mg of diazepam equivalents per day and to the first 2 weeks of treatment.'
#1263	Park et al., 2013	to compare the effects of ziprasidone and olanzapine on weight, body composition, appetite, resting energy expenditure, substrate oxidation, and metabolic parameters in adults with schizophrenia or other psychotic disorders.'	2-arm, parallel open-label RCT	Outpatient (baseline and week 12 assessments were conducted in an inpatient setting)	New onset psychotic episode (either first onset or a new onset discontinuation-related episode) in patients diagnosed with brief psychotic disorder, schizophreniform disorder, schizophrenia, or schizoaffective disorder. Diagnostic criteria: DSM-IV, clinician diagnosis. Participants were excluded if they had received APs during the past 3 months or had received medications (other than lorazepam, c…	Asan Medical Center patients with new onset psychotic episode	Olanzapine 10; Ziprasidone 10	Patients who were 18–65 years old, visited the Asan Medical Center experiencing a new onset psychotic episode (either first onset or a new onset discontinuation-related episode), had been diagnosed by a psychiatrist with a brief psychotic disorder, schizophreniform disorder, schizophrenia, or schizoaffective disorder according to Diagnostic and Statistical Manual of Mental Disorders, Fourth Editi…	Comorbid alcohol or drug abuse disorder, pregnant or lactating, required treatment with medications other than lorazepam, clonazepam, zolpidem, benztropine, or propranolol for any medical or other psychiatric condition, received any antipsychotic drugs during the previous three months.	Randomisation: stratified (by age and sex) balanced randomisation (1:1) to ziprasidone or olanzapine Sequence generation: no information Allocation concealment: no information		Follow-up: 12 weeks	Appetite: Measured subjective hunger, fullness, desire to eat and prospective food consumption using a 10 cm VAS (non-validated).	Intent-to-treat analysis	supported by parmaceutical company	The study was approved by the institutional review board (IRB) for human subjects at the Asan Medical Center, and all subjects provided written informed consent.'
#1402	Roerig et al., 2005	to compare the effect of a 2-week exposure to olanzapine, risperidone, or placebo on eating behaviors in healthy participants using a feeding laboratory paradigm	3-arm, double-blind, parallel group RCT	Feeding laboratory assessment was conducted at baseline, week 1, week 2 visits.	Healthy volunteers	Not provided	Sample size: n= 48 Olanzapine arm: n=16; Risperidone arm: n=16; Placebo arm: n=16	18-60 years old, in good general health (by history and physical examination). Females of reproductive age had a negative preganacy test at baseline and used an accepted method of contraception.	Allergic to olanzapine or risperidone; history of a neuroleptic malignant syndrome; BMI l< 20 kg/m2 or > 27 kg/m2; restrictive eaters (score > 4) according to the restraint subscale of the Eating Disorder Evaluation; pregnant or nursing at the time of the study; lactose intolerant; DM; experiencing clinically significant, unstable neurological, cardiac, hepatic, renal diseases or narrow-angle gla…	Randomisation: no information Sequence generation: no information Allocation concealment: no information Blinding: double blinding, no further information		Follow-up: 2 weeks Loss to follow-up: 7 Of the 55 participants randomised, 48 completed the study and were included in per protocol analysis (7 were lost to follow-up).	1. Hunger/appetite: Measured using 100-mm VAS. 2. Calories consumed at dinner session: Gram weight and kcal of food consumed during the lab-based dinner session were recorded.	Per protocol analysis		Approved by the institutional review board of the University of North Dakota
#708	Holt et al., 2018	To develop a lifestyle intervention for people with first episode psychosis or schizophrenia and to evaluate its clinical effectiveness, cost-effectiveness, delivery and acceptability' (Analysis of interest: baseline data)	2-arm, analyst-blind, parallel-group RCT	community setting Ten community mental health trusts in England	Study population, n (%): Schizophrenia or schizoaffective disorder [n=63/412 (15.29) had FEP, defined as < 3 years since presentation to the mental health team]. Diagnostic criteria: ICD-10	10 community mental health trusts in England	Sample size: n= 412 Intervention arm: n= 207 Control arm: n= 205	≥ 18 years, had a diagnosis of schizophrenia or schizoaffective disorder (as per ICD-10 codes F20 and F25) or first episode psychosis (defined as < 3 years since presentation to the mental health team) using case note review; were being treated with an antipsychotic; able to give written informed consent; able and willing to attend and participate in a group education programme; able to speak and…	had a physical illness that could seriously reduce their life expectancy or ability to participate in the trial; had a coexisting physical health problem that would, in the opinion of the PI, independently affect metabolic measures; had a mental illness that could seriously reduce their ability to participate in the trial; had a current pregnancy or were < 6 months post partum; had a condition as…	Type of randomisation: permuted block randomisation (blocks of random sizes) using a 1 : 1 ratio, stratified by site and time since the start of antipsychotic medication (< 3 months or ≥ 3 months).' Sequence generation: the randomisation list was generated using the Clinical Trials Research Unit (CTRU) web-based system, which provided central randomisation and ensured that the study team was blin…		Analysis of interest: baseline data	Self-reported nutrition: measured using the Dietary Instrument for Nutrition Education questionnaire. The adapted DINE questionnaire measures diet on 6 items – fibre intake, fat intake, unsaturated fat intake, sugar intake, alcohol intake and meal type	Descriptive analysis of the baseline sample		National Research Ethics Committee, Yorkshire & the Humber – South Yorkshire on 4 February 2014 (reference 14/YH/0019).'
#1552	Smith et al., 2012	to compare the effect of a 5-month treatment with olanzapine or risperidone on appetite in schizophrenia patients	2-arm, parallel-group, open-label RCT	Inpatient	Study population, n: Olanzapine arm, n: schizophrenia 17; schizoaffective disorder 6. Risperidone arm, n: schizophrenia 15; schizoaffective disorder 8. Diagnostic criteria: DSM-IV		Sample size: n= 46 Olanzapine arm: n=23; Risperidone arm: n=23	18-65 year sold, inpatient (in a tertiary care psychiatric hospital), had a diagnosis of DSM-IV schizophrenia or schizoaffective psychosis.	Patients currently treated with clozapine were excluded from the study, except if they had to be discontinued from clozapine for medical reasons or intolerable side effects; currently treated with antidiabetic drugs. Patients were allowed to be on statin drugs if these were started more than 2 months prior to the start of the study and if the dosage had not been changed recently.'	Randomisation: participants were assigned to olanzapine or risperidone arm, based on a stratified 4-block random assignment procedure. Stratification was based on type of prior antipsychotic treatment, length of treatment, BMI Sequence generation: a random number table was generated for each stratification group. Allocation concealment: no information.		Follow-up: 5 months Loss to follow-up: 49 patients were randomly assigned to olanzapine or risperidone, 3 participants (2 in the olanzapine arm, 1 in the risperidone arm), did not complete at least 2 months of study treatment and were not included in the per protocol analysis.	Appetite, hunger, and food craving: Measured using the VAS, EBA (non-validated).	Intent-to-treat analysis		Approved by the Nathan Kline Institute Institutional Review Board.
#1641	Teff et al., 2015	to evaluate the effects of two SGAs on food intake and hunger in an inpatient setting where activity was controlled'	double-blinded, 3-arm, parallel-group RCT	Lab based setting: Clinical and Translational Research Center (CTRC) of the Hospital of the University of Pennsylvania	healthy volunteers		30 Olanzapine arm: 10 Aripiprazole arm: 10 Placebo arm: 10	No past or present psychiatric history, weight stable, minimal exercise routine that only included walking, BMI = 19–24.5 kg/m2, systolic blood pressure <130 mmHg, diastolic blood pressure <85 mmHg, and women taking oral contraceptives with constant dosing regimens (Teff et al., 2013)	prescription medications, hemoglobin <11 g/dL, drug or alcohol dependence, homelessness or inability to give informed consent, currently on a weight loss diet, and moderate to significant exercise regimen. (Teff et al., 2013)'	Type of randomisation: no details Sequence generation: no details Allocation concealement: no details Blinding: participants and study personnel were blinded as to the assignment.		12 nights Loss to follow-up/drop-outs: None of the subjects dropped out of the study due to study-related adverse events. (Teff et al., 2013)'	1.Hunger and satiety: Cumulative daily scores, measured using VAS, completed daily before and after each meal. 2. Drug side effects: Assessed using daily symptom questionnaires	not stated in the paper		Approved by the Institutional Review Board of the University of Pennsylvania
#4796	Fountaine et al., 2010	to investigate potential mechanisms of olanzapine-induced weight gain and accompanying metabolic effects in healthy volunteers.	Randomised, double blind, placebo controlled two period crossover trial	Lab setting	Healthy volunteers	Not provided	Sample size: n= 30 (21 completers) Study population: Healthy volunteers	Not reported	History of eating disorders; a first-degree relative with type 1 or type 2 diabetes mellitus; restricted or special diet treatment within the month before screening; participation in any formal or informal weight loss program within 3 months before screening or during the study, or a dislike of or inability to eat >20% of the test foods	Randomisation: no information. Sequence generation: computer- generated randomisation schedule. Allocation concealment: no information. Blinding: double blinding with no further information.	NA	Follow-up: Sequence 1: participants received placebo for 15 days (period 1), then olanzapine (period 2: 5 mg/day for 3 days, then 10 mg/day for 12 days). Sequence 2: order reversed. Washout period: 12 days. Loss to follow-up: 9.	Food intake: Gram weight of all food consumed on day 14 of study periods 1 and 2.	unclear		Approved by the Institutional Review Board of the Pennington Biomedical Research Center of the Louisiana State University System
#4799	Bitter et al., 2010	to compare patients’ preference for olanzapine orodispersible tablet (ODT) with oral conventional tablet (OCT)	Randomised, open-label, two period crossover trial	Outpatient	Schizophrenia Diagnostic criteria: DSM-IV or DSM-IV-TR.	All patients were outpatients, including patients in day hospitals.	Sample size: n= 207 Analytical sample size of interest is unclear. It included all patients who received at least 1 dose of study medication during study	18 – 65 years, stable symptoms of schizophrenia according to DSM-IVor DSM-IV-TR for at least 4 weeks before screening (visit 0), able to take ODT or OCT formulations at dose 5 – 20 mg/day as prescribed by the treating physician. All patients used OCT as antipsychotic monotherapy for at least 1 month before screening, and then continuously until randomisation. For patients who were using OCT befor…	If previous treatment with olanzapine was inefficient and if tthere was significant suicide risk, substance abuse or dependency; patients with an unstable general medical condition, including history of seizures, uncorrected narrow-angle glaucoma, leucopenia, diabetes, acute systemic infections, unstable cardiovascular disorders, with abnormal laboratory values or if they were human immunodefi ci…	Type of randomisation: simple 1:1 ratio Sequence generation: computer generated randomisation sequence. Allocation concealment: no information	_	Follow-up: 12 weeks Loss to follow-up: Of 265 randomised participants, only 207 were included in per protocol analysis (90/265 lost to follow-up; completers: 175).	Appetite: Measured using a 100-mm VAS	per protocol analysis		Ethical approval for the protocol was obtained from the institutional review board for each study site, and all participants (or equivalent appropriate legal authority) gave written informed consent for participation in the trial.
#791	Kane et al., 2001	To compare efficacy of clozapine with moderate-dose haloperidol in partially responsive, community-based patients.	2-arm parallel, double-blind RCT	Community	Study population, n (%): Schizophrenia or schizoaffective disorder with partial or poor response (i.e.: failure in 2 trials of conventional APs at dosages equivalent to ≥ 600 mg/d chlorpromazine hydrochloride for at least 6 weeks and 1 trial of conventional AP at dosages equivalent to 250-500 mg/d chlorpromazine hydrochloride, for same length of time). Diagnostic criteria: DSM-III-R	3 centers: the West Los Angeles Veterans Affairs and University of California–Los Angeles (UCLA) Medical Centers; Hillside Hospital, North Shore–Long Island Jewish Health System, Glen Oaks, NY; and the Western Psychiatric Institute and Clinic and Mayview State Hospital, Pittsburgh, Pa.	Sample size, n= 71 Clozapine arm: n = 37 Haloperidol arm: n = 34	DSM-III-R diagnosis of schizophrenia or schizoaffective disorder by 1 of the authors using a diagnostic checklist, 20 to 55 years of age, and living in the community or judged clinically treatable in the community despite psychotic symptoms. Partial or poor response was defined by documented treatment failure in 2 trials of conventional antipsychotics at dosages equivalent to or greater than chlo…	receipt of psychotropic medication therapy other than APs (eg, antidepressants or mood stabilizers) that could not be discontinued, documented history of intolerance to haloperidol at dosages of 4 mg/d or more because of disabling extrapyramidal adverse effects, diagnosis of neuroleptic malignant syndrome with recurrence on rechallenge, evidence that refractoriness was related to medication nonco…	Randomisation: blocked by site Sequence generation: Computer-generated randomisation schedules Allocation concealment: no information Blinding: double blind treatment administration.		Follow-up: 29 weeks Loss to follow-up/drop out: Of the 71 participants, 34 dropped out. Clozapine arm: 13 Haloperidol arm: 22 (N.B.: outcome of interest was ascertained for all 71 participants at 5 weeks or earlier).	Anorexia/decreased appetite: Measured using a checklist of adverse effects completed at 5 weeks or last available observation if that occurred before 5 weeks.	Intent to treat analysis (at 5 weeks)		Approved by the institutional review boards at Long Island Jewish Medical Center, the University of Pittsburgh, UCLA, Mayview State Hospital, and the West Los Angeles Veterans Affairs Medical Center.
#4795	Daurignac et al., 2015	To investigate the effect of olanzapine on early changes in weight, behaviour, and metabolism in healthy participants.	2-arm parallel, double-blind RCT	Lab-based	Healthy volunteers	Participants were recruited by posting flyers around the University at Buffalo campuses	Sample size: n= 19 Olanzapine arm: n= 13; Placebo arm: n=6	healthy male volunteers between 18 - 35 years old with a BMI of 19–29 kg/m2	hyperlipidemia, diabetes, pancreatitis, or any other medical condition requiring strict dietary control; any personal history of psychiatric disorder or substance abuse/dependence; active use of any illicit substance over the past month; positive urine drug screening test; drinking more than two alcoholic drinks per day on average or five or more drinks per occasion weekly, (vi) smoking cigarette…	Randomisation: no information Sequence generation: no information Allocation concealment: no information Blinding: double blind but no further information	NA	Follow-up: 2 weeks Loss to follow-up/dropouts: Of 24 participants, 19 completed the 2-week study period (loss to follow-up: 1 from olanzapine arm, 4 from placebo arm), were included in per protocol analysis.	Food intake: Measured using 24-hour dietary recall (at baseline, day 12), and gram weight of all food consumed at a lab-based breakfast assessment (at baseline, day 12).	Per protocol analysis		approved by the Institutional Review Board of the University at Buffalo Health Sciences
#1642	Teff et al., 2013	to determine if olanzapine, aripiprazole have metabolic effects independent of weight gain or psychiatric disease, in an in-patient setting while maintaining activity levels	3-arm parallel, double-blind RCT	Inpatient and required to maintain their activity levels in the hospital consistent with their free-living level.	Study population: Healthy volunteers	Not provided	Sample size: n= 30 Olanzapine arm: n=10; Aripiprazole arm: n=10; Placebo arm: n=10	No past or present history, weight stable, minimal exercise routine that only included walking, BMI = 19–24.5 kg/m2, systolic blood pressure ,130 mmHg, diastolic blood pressure ,85 mmHg, and women taking oral contraceptives with constant dosing regimens	prescription medications, hemoglobin <11 g/dL, drug or alcohol dependence, homelessness or inability to give informed consent, currently on a weight loss diet, and moderate to significant exercise regimen.	Randomisation: no details Sequence generation: no details Allocation concealment: no details Blinding: participants and study personnel were blinded as to the assignment.		Follow-up: 12 nights Loss to follow-up: 0	1. Hunger and satiety: Cumulative daily scores, measured using VAS, completed daily before and after each meal. 2. Drug side effects: Assessed using daily symptom questionnaires	Intention to treat analysis		approved by the institutional review board of the University of Pennsylvania
#4798	Tollefson et al., 1997	to compare the therapeutic profile of olanzapine with that of haloperidol.	2-arm parallel, double-blind RCT	Inpatient/ outpatient	Study population: Schizophrenia, schizophreniform disorder, or schizoaffective disorder (numbers: NR) Diagnostic criteria: DSM-III-R criteria	At least 174 sites (outpatients, inpatients), no further details	Sample size: n= 1996 Olanzapine arm: n= 1336 Haloperidol arm: 660	at least 18 years of age; met the DSM-III-R criteria for schizophrenia, schizophreniform disorder, or schizoaffective disorder; minimum Brief Psychiatric Rating Scale (BPRS) score of 18 (items extracted from the Positive and Negative Syndrome Scaleand scored 0–6) and/or intolerant of current AP therapy (excluding haloperidol).	Not provided	Randomisation: block (2:1) by olanzapine: haloperidol participant ratio Sequence generation: no details Allocation concealment: no details Blinding: double blind but no further information		Follow-up: 6 weeks Loss to follow-up/dropout: Of 1336 in olanzapine arm, 448 (33.53%) were lost to follow-up. Of 660 participants in haloperidol arm, 351(53.18%) were lost to follow-up.	Decreased appetite as an adverse event reported in clinical report form records.	Intent-to-treat analysis.
#4947	Yang et al., 2021	to determine whether Bifidobacterium intervention can improve olanzapine-induced weight gain.	2-arm, parallel-group, open-label RCT (Analysis of interest: olanzapine only arm)	Inpatient/outpatient	Study population: Schizophrenia, schizoaffective disorder (numbers: NR). Diagnostic criteria: DSM-5 criteria, clinician diagnosis	Participants were recruited from recruited from the Department of Psychiatry, Central South University Xiangya Second Hospital	Sample size: n= 34	18–55 years, met the diagnostic criteria of the Diagnostic and Statistical Manual of Mental Disorders Fifth Edition (DSM-V)	serious physical illness; disorders such as alcohol or substance abuse, intellectual disability, or other specifc systemic diseases; use of probiotics in the past month; 4) strict diet within the month before screening or during the study; and a history of eating disorders	Randomisation: no details Sequence generation: no details Allocation concealment: no information.		Follow-up: 12 weeks Loss to follow-up/dropout: Of 35 participants in the olanzapine only arm, 1 participant was lost to follow-up	Appetite: Measured using a 3-point Likert self-report scale (1= increased appetite, 2= decreased appetite, 3= no change in appetite), conducted 30 min before lunch on the week 4, 8, 12 visits. Patients were asked to compare changes in the past week with changes in the week before.	Per protocol analysis		approved by the Institutional Review Board of the Second Xiangya Hospital of Central South University
#5161	Kang et al., 2024	To evaluate the effect of continuous theta burst stimulation on olanzapine-induced weight gain	2-arm parallel, double-blind RCT (Analysis of interest: data from the olanzapine and sham intervention arm)	inpatients	First episode (< 2 years) drug-naive individuals with schizophrenia. Diagnostic criteria: DSM-5 criteria, clinician diagnosis	All participants were recruited from the inpatient unit, the Department of Psychiatry of the Second Xiangya Hospital at Central South University, China	Sample size: n= 19	first episode drug-naive individuals with schizophrenia, aged between 18 to 40 years old. Participants were diagnosed according to the DSM-V criteria using the Chinese version of SCID by independent psychiatrists. All participants had a course of the illness less than 2 years and had never received APs or physical treatment prior to the study.	Diagnosed with other mental diseases in accordance with DSM-V; comorbid with other severe physiologica ldiseases; pregnant or lactating women; contraindicated to TMS intervention.	Randomisation: simple 1:1 ratio Sequence generation: Computer-generated randomisation schedules Allocation concealment: sealed randomisation envelopes used for participant assignment Blinding: double blind treatment administration (including researchers)		Of 20 participants randomised to the olanzapine + sham arm, 1 dropped out.	Eating cognitions and behaviours: Three-Factor Eating Questionnaire-Revised 21-item Version (TFEQ-R21) at baseline and day 6.	Per protocol analysis		approved by the ethics committee of the Second Xiangya Hospital, Central South University

## Sheet: RCT-INDEPENDENT VARIABLES
STUDY ID COVIDENCE # (if applicable)	CITATION (Author last name, year)	Analytical sample size	Age Mean (SD), age range (if not available include inclusion age range - state which one is used)	Gender Male n (%)	Ethnicity N (%)	BMI baseline	Participants within analytical sample taking antipsychotic medication	Antipsychotic medication type	Prior AP exposure
#92	Ballon et al., 2018	24 healthy volunteers: Olanzapine arm: 7 Iloperidone arm: 7 Placebo arm: 10	Olanzapine arm: 26.7 ± 2.0 Iloperidone arm: 27.3 ± 1.6 Placebo arm: 25.8 ± 1.5	Olanzapine arm: 5 male, 2 female Iloperidone arm: 4 male, 3 female Placebo arm: 9 male, 1 female	Olanzapine arm: 5 Black, 1 White, 1 Other Iloperidone arm: 5 Black, 1 White, 1 Other Placebo arm: 4 Black, 4 White, 2 Other	BMI between 19 and 25 kg/m2 was an inclusion criterion. Olanzapine arm: 22.7 (0.3), iloperidone arm: 23.6 (0.6); placebo 22.7 (0.5)	Olanzapine arm: 100% Iloperidone arm: 100% Placebo arm: 0%	Olanzapine, iloperidone Olanzapine dosing: 2.5 mg in the evening on day one, 2.5 mg morning and evening day two, 2.5 mg in the morning and 5 mg in the evening on day three, and 5 mg morning and evening thereafter. Iloperidone dosing: 1 mg in the evening on the first day, 2 mg morning and evening on day two, 4 mg morning and evening on day three, and 6 mg morning and evening thereafter.	None (healthy volunteers)
#260	Case et al., 2010 Study 1: Hardy et al., 2009	Sample size, n= 68 Study population, n (%): Schizophrenia 41 (60.29), schizoaffective disorder 27 (39.71) Diagnostic criteria: DSM-IV-TR criteria	43.5 (9.5)	45 (66.2)	White 27 (39.7), African American 34 (50.0), East/Southeast Asian 1 (1.5), Hispanic 4 (5.9), West Asian 0, Other 2 (2.9), Native American/First nation 0, missing 0	28.96 (5.17)	1	olanzapine Mean modal daily dose (i.e. mean of dose levels patients were prescribed for the most days) of olanzapine= 12.9 mg	Participants excluded if they had olanzapine, risperidone, or depot APs within 4 weeks of study entry, or clozapine within 2 years of entry. Patients discontinued previous AP 3-10 days before enrolment. Use of other medications: Other APs, mood stabilizers (not SSRIs) was not allowed during the study. Participants received 4 dietary consultations and were encouraged to have regular physical activ…
#260	Case et al., 2010 Staudy 2: Karagianis et al., 2009	Sample size: n= 65 Study population, n (%): Schizophrenia 36 (55.40); bipolar disorder 14 (21.50); schizoaffective disorder 12 (18.50); schizophreniform 2 (3.10); other related psychiatric disorder 1 (1.50). Diagnostic criteria: DSM-IV or DSM-IV-TR.	38.7 (12.2)	33 (50.8)	White 33 (50.8); African American 4 (6.2); East/Souteast Asian 1 (1.5); Native American 0; Hisoanic 23 (35.4); West Asian 0; Other 1 (1.5); Native American/First Nation 0; missing 0	At enrolment, patients had been taking 5-20 mg standard olanzapine tablets/day between 4-52 weeks and experienced weight gain ≥5 kg or a change of ≥1 kg/m2 BMI. BMI increase on prior olanzapine treatment, mean (SD): 2.6 (1.21) 28.3 (4.8)	1	olanzapine At baseline, the mean daily olanzapine dose was 13.23 mg. At 12–16 weeks, the prescribed mean daily dose increased to 14.90 mg	Duration of prior olanzapine treatment in weeks, mean (SD): 19.90 (13.80). Use of other medications that could affect weight or participating in a weight loss program were exclusion criteria.
#260	Case et al., 2010 Study 3: Hoffman et al., 2009	50 (N.B.: TFEQ was assessed in 17/50 olanzapine-treated patients only)	Age (years), range: 38.7 (8.9)	Sex, male n (%): 31 (62)	Ethnicity, n (%): African 2 (4.0); Caucasian 23 (46.0); East Asian 10 (20.0); Hispanic14 (28.0); West Asian 1 (2.0)	Baseline BMI (kg/m2), mean (SD): 27.0 (4.5)	1	Olanzapine Mean modal daily dose of olanzapine: 13.33 mg	Not reported
#260	Case et al., 2010	Study 1: 68 Study 2: 65 Study 3: 17 to 50 Study 4: 622	Study 1: 43.5 (9.5) Study 2: not clear Study 3: not clear Study 4: 35.6 (12.2)	Study 1: 45 (66.2) Study 2: unclear Study 3: unclear Study 4: 269 (43.2)	Study 1: White 27 (39.7), African American 34 (50.0), East/Southeast Asian 1 (1.5), Hispanic 4 (5.9), West Asian 0, Other 2 (2.9), Native American/First nation 0, Study 2: unclear Study 3: unclear Study 4: White 148 (23.8), African American 0, East/Southeast Asian 369 (59.3), Hispanic 83 (13.3), West Asian 1 (0.2), Other 0, Native American/First nation 0, Missing 21 (3.4))		1	Participants in the 4 studies received olanzapine.
#837	Khazaal et al., 2007	61	Overall sample: 40.7 years (10.3)	Sex, male n (%): 28 (45.9)	Not provided	Baseline BMI (Kg/m2), mean (SD): 30 (6.3)	n= 61 (100%)	olanzapine 29, risperidone 8, clozapine 11, quetiapine 2, amisulpride 5, typical antipsychotic 6	minimum of 2 months of AP treatment prior to participating in study, no more information provided
#871	Kluge et al., 2007	Sample size: n= 30 Clozapine arm: n= 15; Olanzapine arm: n= 15	Clozapine arm: 36.7 (13.0) Olanzapine rm: 32.8 (8.3)	Whole sample: 12/30 (40%) Clozapine arm: 7/15 (46.7%) Olanzapine: 5/15 (33.3%)	Not provided	Baseline BMI (kg/m2), mean (SD): Clozapine arm: 25.40 (5.20) Olanzapine arm: 24.40 (5.10)	Clozapine 15 Olanzapine 15	Clozapine 15, olanzapine 15	NR
#1263	Park et al., 2013	Sample size: n= 20 Olanzapine arm: n=10; Ziprasidone arm: n=10	Median age in years, (IQR): Ziprasidone arm: 34.50 ( 26.3-40.3) Olanzapine arm: 31.50 ( 26.5-41.3)	Sex, male n (%): Ziprasidone arm: 5 (50%), Olanzapine arm: 5 (50%)	Not provided	BMI (kg/m2); median (IQR) Ziprasidone arm: 21.50 (19.20, 24.00) Olanzapine arm: 21.85 (17.90, 23.65)	100% Olanzapine arm: n=10; Ziprasidone arm: n=10	ziprasidone 10, olanzapine 10 The mean daily doses during the 12-week study period were 109(range: 65–140) mg/day for ziprasidone and 11.6(range: 8.2–15.5) mg/day for olanzapine.	Participants were excluded if they had received APs during the past 3 months or had received medications (other than lorazepam, clonazepam, zolpidem, benztropine, or propranolol) for any medical or other psychiatric condition.
#1402	Roerig et al., 2005	Sample size: n= 48 Olanzapine arm: n=16; Risperidone arm: n=16; Placebo arm: n=16	Placebo: 32.7 Risperidone: 36.2 Olanzapine: 33.6	Placebo: 5 (31.25%) Risperidone: 4 (25%) Olanzapine: 2 (12.5%)	Not stated	Baseline BMI (kg/m2), mean (SD): Placebo arm: 24.1 Risperidone arm: 24.97 Olanzapine arm: 23.63	Olanzapine arm: n=16; Risperidone arm: n=16;	Olanzapine arm: n=16; Risperidone arm: n=16;	No prior AP treatment , healthy volunteers
#708	Holt et al., 2018	412 Intervention arm: 207 Control arm: 205	Intervention arm: 40.0 (11.3) Control arm: 40.1 (11.5)	Intervention arm: 115 (55.6) Control arm: 95 (46.3)	Intervention arm: White 179 (86.5), Asian 9 (4.3), Black 12 (5.8), Mixed 4 (1.9), Other 3 (1.4) Control arm: White 170 (82.9), Asian 7 (3.4), Black 19 (9.3), Mixed 7 (3.4), Other 2 (1.0)	Baseline BMI (kg/m2), mean (SD): Intervention arm (206/207): 36.10 (7.20) Control arm (204/205): 35.30 (7.20)	Proportion of sample receiving APs, n (%): Intervention arm: 207 (100.0) Control arm: 204 (99.50)	Haloperidol 10, amisulpride 37, aripiprazole 74, clozapine 170, olanzapine 62, quetiapine 52, risperidone 31, flupentixol 19, zuclopenthixol 31, paliperidone 15, other APs 28	Duration of AP treatment in years, median (IQR): Intervention arm 13 (5-20) Control arm 12 (5-20) Any antidepressant use (including lithium, mirtazapine, citalopram, others): Intervention arm 131 (63.30%) Control arm 129 (62.90%) Any antidepressant use (including lithium, mirtazapine, citalopram, others): intervention arm 131 (63.3%), control arm 129 (62.9%)
#1552	Smith et al., 2012	Sample size: n= 46 Olanzapine arm: n=23; Risperidone arm: n=23	olanzapine arm 41.2 (7.3) risperidone arm: 42.5 (9.1)	Overall: 45 (97.8%) olanzapine: 23 (100%) risperidone: 22 (95.7%)	not provided	BMI: olanzapine: 29.96 (6.50), risperidne: 28.85 (5.7)	Olanzapine arm: n=23; Risperidone arm: n=23	Olanzapine 23; Risperidone 23 Dose, mean (SD) mg/day: Olanzapine arm 25.20 (10.10) Risperidone arm 6.10 (1.80)	APs at baseline in olanzapine arm, n: olanzapine 13; risperidone 6; neither olanzapine nor risperidone 4. Other medications received: antidepressants n=3, lithium n=4, valproate n=11. APs at baseline in risperidone arm, n: olanzapine 8; risperidone 11; neither olanzapine nor risperidone 4. Other medications: antidepressants n= 4; lithium n= 4; valproate n= 9. No AP washout period. Patients switch…
#1641	Teff et al., 2015	Sample size: n= 30 Olanzapine arm: n=10; Aripiprazole arm: n=10; Placebo arm: n=10	Olanzapine arm: 26.1 (3.5) Aripiprazole arm: 25.9 (4.3) Placebo arm: 29.9 (7.5)	Olanzapine arm: 7 (70%) Aripiprazole arm: 7 (70%) Placebo arm: 7 (70%)	not stated	Olanzapine arm: 22.1 (1.4); aripiprazole arm: 22.4 (1.3); placebo: 21.8 (1.9)	Olanzapine arm: n=10; Aripiprazole arm: n=10;	olanzapine, aripiprazole On days 4 and 5 of the trial participants were given 5 mg of drug or placebo in the morning. On days 6–12, participants were given 10 mg of olanzapine, aripiprazole, or placebo each evening until the end of the study.	No prior AP exposure
#4796	Fountaine et al., 2010	Sample size: n= 30 (21 completers)	Age (years), mean (range): 27 (18-49)	Sex, male n (%): 30 (100)	NR	Baseline BMI (kg/m2), mean (SD): 22.60 (2.20)	1	Sequence 1: participants received placebo for 15 days (period 1), then olanzapine (period 2: 5 mg/day for 3 days, then 10 mg/day for 12 days). Sequence 2: order reversed. Washout period: 12 days.	Healthy volunteers, no prior exposure
#791	Kane et al., 2001	Sample size, n= 71 Clozapine arm: n = 37 Haloperidol arm: n = 34	Age (years), mean (SD): Clozapine arm: 41 (10) Haloperidol arm: 40 (8)	Sex, male n (%): Clozapine arm: 26 (70) Haloperidol arm: 24 (71)	Ethnicity, n (%): Clozapine arm: White 25 (68) Haloperidol arm: White 24 (71)	Baseline BMI (Kg/m2), mean (SD): NR	Clozapine arm: 37 Haloperidol arm: 34	Clozapine arm: 37 Haloperidol arm: 34	Duration of prior AP treatment in months, mean (SD): Clozapine arm: 195 (119) Haloperidol arm: 203 (96)
#4799	Bitter et al., 2010	Sample size: n= 207 (Analytical sample size of interest is unclear. It included all patients who received at least 1 dose of study medication during study)	35.3 (11.1)	Sex, male n (%): 131 (63.3)	Ethnicity, n (%): Caucasian 131(63.3), Hispanic 54 (26.1), other 22 (10.6) Country of origin, n: Brazil 52, Israel 20, Mexico 49, Romania 42, Turkey 102.	Baseline BMI (kg/m2), mean (SD): 26.9 (5.0)	Olanzapine, n= 207	Olanzapine (ODT, OCT) ODT mean dose: 12.3mg/d, OCT mean dose: 12.4mg/d.	No AP treatment for past 2 years: 44; AP-naïve: 1; AP monotherapy: 81; >1 AP: 81
#4795	Daurignac et al., 2015	Sample size: n= 19 Olanzapine arm: n= 13; Placebo arm: n=6	Age (years), mean (SD): Olanzapine arm: 23.1 (5.1) Placebo arm: 24.8 (2.5)	Sex, male n: 19 (100)	NR	Baseline BMI (kg/m2), mean (SD): Olanzapine arm: 25.3 (3.0) Placebo arm: 24.2 (2.9)	Olanzapine, n= 13	Olanzapine Mean (SD) daily olanzapine dose (mg) for 1st week: 5 (0.0) mg/day, for 2nd week 9.3 (1.4)	Healthy volunteers, no prior exposure
#1642	Teff et al., 2013	Sample size: n= 30 Olanzapine arm: n=10; Aripiprazole arm: n=10; Placebo arm: n=10	Age (years), mean (SD): Olanzapine arm: 26.10 (3.50) Aripiprazole arm: 25.90 (4.30) Placebo arm: 29.90 (7.50)	Sex, male n (%): Olanzapine arm: 7 (70%) Aripiprazole arm: 7 (70%) Placebo arm: 7 (70%)	NR	Baseline BMI (kg/m2), mean (SD): Olanzapine arm: 22.10 (1.40); aripiprazole arm: 22.40 (1.30); placebo: 21.80 (1.90)	Olanzapine 10; aripiprazole 10	Olanzapine 10; aripiprazole 10 On days 4 and 5, participants were given 5 mg of drug or placebo in the morning to determine drug tolerability. On days 6–12, participants were given 10 mg of olanzapine, aripiprazole, or placebo each evening until the end of the study. Upon discharge, participants were given 5 mg of drug to take the next t2wo evenings and then received follow-up calls to ensure no …	No prior AP treatment
#4798	Tollefson et al., 1997	Sample size: n= 1996 Olanzapine arm: n= 1336 Haloperidol arm: 660	Age, mean (SD): Olanzapine arm: 38.7 (11.6) Haloperidol arm: 38.3 (11.1)	Sex, male n (%): NR	NR	Baseline BMI (kg/m2), mean (SD): NR	Sample size: n= 1996 Olanzapine arm: n= 1336 Haloperidol arm: n= 660	Olanzapine arm: n= 1336 Haloperidol arm: n= 660 Mean (SD) daily dose: olanzapine 13.2 mg (5.8), haloperidol 11.8 (5.6)	NR
#4947	Yang et al., 2021	Sample size: n= 34	Age, mean (SD): 23.64 (4.99)	Sex, male n (%): 12 (54.55)	NR	Baseline BMI (kg/m2), mean (SD): 21.43 (1.64)	Olanzapine 34	Olanzapine 34 Mean (SD) daily dose: 18.75 (1.97)	Most patients were treated with olanzapine at enrolment, mean (SD) months= 11.26 (3.43). Most patients had been treated with single or combined APs in the past, 1 patient was AP-naïve at enrolment.
#5161	Kang et al., 2024	Sample size: n= 19	24.55 (6.22)	Sex, male n (%): 2 (10.53)	NR	Baseline BMI (Kg/m2), mean (SD): 21.70 (3.71)	Olanzapine 19	Participants received olanzapine and sham intervention for 5 days. Mean Daily Dose (SD) of olanzapine, mg/day: 15.26 (4.57)	No prior AP treatment

## Sheet: RCT-RESULTS
STUDY ID COVIDENCE # (if applicable)	CITATION (Author last name, year)	Study design	Study poulation	Exposure group	Outcome of interest category		Outcome opeartionalisation/measurement	Analysis	Data format per outcome	Results	Direction of effect (regardless of statistical significance or size of effect)
#92	Ballon et al., 2018	3-arm parallel , double blind RCT (olanzapine, iloperidone, placebo arms)	Healthy volunteers	Olanzapine-treated group n= 7	Food intake	Under lab conditions	Caloric intake (kcal) of food consumed from the standarised lab lunch meal	Mean difference in caloric intake from baseline (pretreatemnet) to end of study (day 28)	Mean difference (SD), p-value	Mean difference in caloric intake in the olanzapine-treated group from baseline: +268 (77) kcal, p = 0.01 (only results for the olazapine-treated group were reported)	▲
#92	Ballon et al., 2018	3-arm parallel , double blind RCT (olanzapine, iloperidone, placebo arms)	Healthy volunteers	Iloperidone-treated group n= 7	Food intake	Under lab conditions	Caloric intake (kcal) of food consumed from the standarised lab lunch meal	Mean difference in caloric intake from baseline (pretreatemnet) to end of study (day 28)	Graph, no data reported	Negative (presented in graph, no data reported)	▼
#92	Ballon et al., 2018	3-arm parallel , double blind RCT (olanzapine, iloperidone, placebo arms)	Healthy volunteers	Olanzapine-treated group n= 7	Food intake	Under lab conditions	Carbohydrate intake (g) from the standarised lab lunch meal	Mean difference in carbohydrate intake from baseline (pretreatment) to end of study (day28)	Mean difference (SD), p-value	Mean difference in carbohydrate intake in the olanzapine-treated group: +22 (11) g, p = 0.09	▲
#92	Ballon et al., 2018	3-arm parallel , double blind RCT (olanzapine, iloperidone, placebo arms)	Healthy volunteers	Olanzapine-treated group n= 7	Food intake	Under lab conditions	Protein intake (g) from the standarised lab lunch meal	Mean difference in protein intake from baseline (pretreatment) to end of study (day 28)	Mean difference (SD), p-value	Mean difference in protein intake in the olanzapine-treated group: +14 (11) g, p= 0.23	▲
#92	Ballon et al., 2018	3-arm parallel , double blind RCT (olanzapine, iloperidone, placebo arms)	Healthy volunteers	Olanzapine-treated group n= 7	Food intake	Under lab conditions	Fat intake (g) from the standarised lab lunch meal	Mean difference in fat intake from baseline (pretreatment) to end of study (day 28)	Mean difference (SD), p-value	Mean difference in fat in the olanzapine treated group: +13 (7) g, p = 0.09	▲
#92	Ballon et al., 2018	3-arm parallel , double blind RCT (olanzapine, iloperidone, placebo arms)	Healthy volunteers	Olanzapine-treated group n= 7	Self-reported hunger	Under lab conditions	Self-reported pre-meal hunger (measured prior to the standardised lab lunch meal using 100 mm visual analog rating scales indicating hunger, fullness, desire to eat)	Self-reported pre-meal hunger at baseline (pretreatment) and end of study (day 28)	Mean (SD), p-value	Pre-meal hunger in the olanzapine-treated group at baseline: 82 (17) mm, at end of study: 89 (11) mm, p = 0.045	▲
#92	Ballon et al., 2018	3-arm parallel, double-blind RCT (olanzapine, iloperidone, placebo arms)	Healthy volunteers	Iloperidone-treated group n=7	Self-reported hunger	Under lab conditions	Self-reported pre-meal hunger (measured prior to the standardised lab lunch meal using 100 mm visual analog rating scales indicating hunger, fullness, desire to eat)	Self-reported pre-meal hunger at baseline (pretreatment) and end of study (day 28)	Mean (SD), p-value	Pre-meal hunger in the iloperidone-treated group at baseline: 84 (18) mm, at end of study: 86 (19) mm, p = 0.64	▲
#260	Case et al., 2010 Study 1 (Hardy et al., 2009)	2-arm, parallel, double-blind RCT (Only data collected from participants in the olanzapine arm were included)	Schizophrenia or schizoaffective disorder	Olanzapine-treated group, n= 68	Self-reported appetite	free living	Appetite (measured using the Eating Behavior Assessment (EBA))	Between score changes on appetite scales from baseline to 2 weeks	Mean score, p-value	(EBA item #1: 1.5 at baseline, 1.7 at endpoint, p = 0.21; EBA item #2: 1.6 at baseline, 1.6 at endpoint, p = 0.72; EBA item #3: 1.1 at baseline, 1.2 at endpoint, p = 0.11; EBA item #4: 0.9 at baseline, 1.1 at endpoint, p = 0.22; EBA item #5: 2.5 at baseline, 2.5 at endpoint, p = 0.35; EBA item #6: 0.9 at baseline, 1.1 at endpoint, p = 0.42; EBA item #7: 0.9 at baseline, 1.0 at endpoint, p = 0.32;…	▲
#260	Case et al., 2010 Study 2 (Karagianis et al., 2009)	2-arm, parallel, double-blind RCT (Only data collected from participants in the standard olanzapine tablets (SOT) arm were included)	schizophrenia, schizoaffective disorder, schizo_x0002_phreniform, bipolar disorder or other related psychotic disorder	Olanzapine-treated group n= 65	Self-reported appetite	free living	Appetite (measured using the Platypus Appetite Rating Scale (PARS))	Between score changes on appetite scales from baseline to 2 weeks	Mean score, p-value	PARS: 65.7 at baseline, 58.9 at endpoint, p = 0.04;	▼
#260	Case et al., 2010 Study 3 (Hoffman et al., 2009)	3-arm parallel, open label RCT (Secondary analysis of data from open lable RCT)	schizophrenia or schizoaffective disorder	Olanzapine-treated groups n= 50	Self-reported appetite	free living	Appetite (measured using the Eating Inventory (EI), Food Craving Inventory (FCI))	Between score changes on appetite scales from baseline to 2 weeks	Mean score, p-value	EI cognitive restraint: 7.6 at baseline, 11.3 at endpoint, p =.09	▲
										EI disinhibition: 8.7 at baseline, 5.4 at endpoint, p = .16	▼
										EI hunger: 7.9 at baseline, 4.8 at endpoint, p = .17,	▼
										FCI total: 65.4 at baseline, 61.5 at endpoint, p <.0001;	▼
#837	Khazaal et al., 2007	2-arm parallel RCT	Patients receiving antipsychotics (this included participants diagnosed with schizophrenia and schizoaffective disorders, bipolar disorder, schizotypal disorder, depression, personality disorders) Diagnostic criteria: DSM-IV criteria	Whole sample receiving olanzapine, clozapine, risperidone, quetiapine, amisulpride, typical antipsychotic , n=61	Eating related cognitions	free living	Eating-related cognitions (measured using the MAC-R)	Baseline measurement of total MAC-R score in the overall sample	Mean (SD)	Mean total MAC-R score for the overall population was 72.4 (11)	NA
#837	Khazaal et al., 2007	2-arm parallel RCT	Patients receiving antipsychotics (this included participants diagnosed with schizophrenia and schizoaffective disorders, bipolar disorder, schizotypal disorder, depression, personality disorders) Diagnostic criteria: DSM-IV criteria	Whole sample: olanzapine, clozapine, risperidone, quetiapine, amisulpride, typical antipsychotic	Eating disorders	free living	Binge eating disorder (BED) (Binge eating status assessed as per DSM-IV criteria (SCID-IV), and classified into 4 categories: (1) no binge eating (2) binge episodes less than 2 days per week (BS), (3) BED or (4) bulimia nervosa (BN).	Baseline prevalence of BED in the overall sample	Number (%)	Baseline prevalence of BED in the overall sample was 14/61 (23%)	NA
#837	Khazaal et al., 2007	2-arm parallel RCT	Patients receiving antipsychotics (this included participants diagnosed with schizophrenia and schizoaffective disorders, bipolar disorder, schizotypal disorder, depression, personality disorders) Diagnostic criteria: DSM-IV criteria	Whole sample: olanzapine, clozapine, risperidone, quetiapine, amisulpride, typical antipsychotic	Eating disorders	free living	Binge eating symptomatology (BED, BS) (Binge eating status assessed as per DSM-IV criteria (SCID-IV), and classified into 4 categories: (1) no binge eating (2) binge episodes less than 2 days per week (BS), (3) BED or (4) bulimia nervosa (BN).	Baseline prevalence of binge eating symptomatology in the overall sample	Number (%)	Baseline prevalence of binge eating symptomatology in the overall sample was 35/61 (56.6% is the percentage reported in the paper. However, the numbers do not add up, i.e. 35/61=57.3%; 34/61=55.7%)	NA
#871	Kluge et al., 2007	2-arm parallel RCT	Study population, n (%): Schizophrenia 26 (86.67) , schizophreniform 3 (10.00), schizoaffective disorder 1 (3.30). Diagnostic criteria: DSM-IV	Sample size: n= 30 Clozapine arm: n= 15; Olanzapine arm: n= 15	Eating disorder		Binge eating over the course of the study: assessed weekly using a standardised physicaian-reported binary scale. Binge-eating episodes were identified using the DSM-IV	Head-to-head comparison in prevalence of bige eating between the clozapine and olanzapine arms	%	Likelihood to experience binge eating at any time during 6-week period was higher in olanzapine arm (16.7%) than in clozapine arm (8.9%).	NA
#871	Kluge et al., 2007	2-arm parallel RCT	Study population, n (%): Schizophrenia 26 (86.67) , schizophreniform 3 (10.00), schizoaffective disorder 1 (3.30). Diagnostic criteria: DSM-IV	Sample size: n= 30 Clozapine arm: n= 15; Olanzapine arm: n= 15	Physician-rated food craving	free living	Food craving for sweet and fatty food over the course of the study: Assessed weekly using a standardised physicaian-reported binary scale. Food craving was defined as an intense desire to eat a specific item of sweet and/or high-fat food.'	Head-to-head comparison in prevalence of food craving between the clozapine and olanzapine arms	%	Likelihood to experience craving for sweet and/or fatty food at any time during 6-week treatment was higher in olanzapine arm (48.9%) than in clozapine arm (23.3%)	NA
#871	Kluge et al., 2007	2-arm parallel RCT	Study population, n (%): Schizophrenia 26 (86.67) , schizophreniform 3 (10.00), schizoaffective disorder 1 (3.30). Diagnostic criteria: DSM-IV	Sample size: n= 30 Clozapine arm: n= 15; Olanzapine arm: n= 15	Eating disorder		Binge eating (DSM IV criteria)	Head-to-head comparison in trend of binge eating throughout the follow-up period, by arm	number (%)	Clozapine arm: week 1: 0, week 2: 0, week 3: 1 (7%), wk 4: 3 (20%), week 5: 2 (13%),week 6: 2 (13%) Olanzapine arm: week 1: 3 (20%), week 2: 3 (20%), wk 3: 1 (7%), week 4: 2 (13%), week 5: 2 (13%), week 6: 4 (27%)	NA
#1263	Park et al., 2013	2-arm, parallel open-label RCT	new onset psychotic episode (either first onset or a new onset discontinuation-related episode) in patients diagnosed with brief psychotic disorder, schizophreniform disorder, schizophrenia, or schizoaffective disorder Diagnostic criteria: DSM-IV	ziprasidone arm	Self-rated appetite	free iving	Appetite (measured using a 10 cm Visual Analog Scale)	Difference in appetite scores before and after ziprasidone treatment	median (IQR), p-value	Appetite scores in the ziprasidone arm: before treatment 5.00 (4.31, 6.44), after12-week treatment 5.00 (3.38, 5.31), p-value= 0.212	◄►
#1263	Park et al., 2013	2-arm, parallel open-label RCT	new onset psychotic episode (either first onset or a new onset discontinuation-related episode) in patients diagnosed with brief psychotic disorder, schizophreniform disorder, schizophrenia, or schizoaffective disorder Diagnostic criteria: DSM-IV	olanzapine arm	Self-rated appetite	free iving	Appetite (measured using a 10 cm Visual Analog Scale)	Difference in appetite scores before and after olanzapine treatment	median (IQR), p-value	Appetite scores in the olanzapine arm: before treatment 5.00 (4.19, 5.25) , after12-week treatment 5.00 (4.69, 6.13), p-value= 0.399	◄►
#1402	Roerig et al., 2005	3-arm parallel, double-blind RCT	Healthy volunteers	Olanzapine arm: n=16	Self-rated appetite	lab setting	Hunger/appetite (measured using an analog 100-mm line method)	Difference between baseline and endpoint breakfast hunger curves in the olanzapine-treated group	Area under curve, p-value	The greatest difference between baseline and end point was found in the breakfast hunger curve with olanzapine which approached significance (P = 0.086). At each point, the end point hunger rating was numerically greater than the baseline rating'	▲
#1402	Roerig et al., 2005	3-arm parallel, double-blind RCT	Healthy volunteers	Olanzapine arm: n=16	Food intake	lab setting	Caloric intake (Kcal) consumed at dinner session	Difference in mean total caloric intake between baseline and week 2	mean (SE), p-value	End point change in caloric intake kcal (SE) Olanzapine: 151.856 (67.1), p=0.136	▲
#1402	Roerig et al., 2005	3-arm parallel, double-blind RCT	Healthy volunteers	Risperidone: n= 16	Food intake	lab setting	Caloric intake (Kcal) consumed at dinner session	Difference in mean total caloric intake between baseline and week 2	mean (SE), p-value	End point change in caloric intake kcal (SE): Risperidone: -31.037 (61.1)	▼
#708	Holt et al., 2018	2-arm, analyst-blind, parallel-group RCT	schizophrenia or schizoaffective disorder [ICD-10 codes F20 and F25] or first episode psychosis (defined as < 3 years since presentation to the mental health team)	Whole sample: Haloperidol, amisulpride, aripiprazole, clozapine, olanzapine, quetiapine, risperidone, flupentixol, zuclopenthixol, paliperidone, other antipsychotic	Food intake	free living	Fibre intake (measured using adapted DINE)	Fibre intake in the intervention and control arms at baseline	number (%)	Intervention arm: low 122 (58.9), medium 55 (26.6), high 30 (14.5) Control arm: low 120 (58.5), medium 50 (24.4), high 35 (17.1) calculated number, proportions: low 242/412 (58.73786), medium 105/412 (25.4854), high 65/412 (15.7767)	NA
#708	Holt et al., 2018	2-arm, analyst-blind, parallel-group RCT	schizophrenia or schizoaffective disorder [ICD-10 codes F20 and F25] or first episode psychosis (defined as < 3 years since presentation to the mental health team)	Whole sample: Haloperidol, amisulpride, aripiprazole, clozapine, olanzapine, quetiapine, risperidone, flupentixol, zuclopenthixol, paliperidone, other antipsychotic	Food intake	free living	Fat intake (measured using adapted DINE)	Fat intake in the intervention and control arms	number (%)	Intervention arm: low 96 (46.4), medium 65 (31.4), high 46 (22.2) Control arm: low 96 (46.8), medium 63 (30.7), high 46 (22.4) calculated number, proportion: low 192/412 (46.6019), medium 128/412 (31.06796), high 92/412 (22.3301)	NA
#708	Holt et al., 2018	2-arm, analyst-blind, parallel-group RCT	schizophrenia or schizoaffective disorder [ICD-10 codes F20 and F25] or first episode psychosis (defined as < 3 years since presentation to the mental health team)	Whole sample: Haloperidol, amisulpride, aripiprazole, clozapine, olanzapine, quetiapine, risperidone, flupentixol, zuclopenthixol, paliperidone, other antipsychotic	Food intake	free living	Unsaturated fat intake (measured using adapted DINE)	Unsaturated fat intake in the intervention and control arms	number (%)	Intervention arm: low 6 (2.9), medium 93 (44.9), high 108 (52.2) Control arm: low 12 (5.9), medium 94 (45.9), high 98 (47.8) calculated number, proportion: low 18/412 (4.3689), medium 187/412 (45.38834), high 206/412 (50)	NA
#708	Holt et al., 2018	2-arm, analyst-blind, parallel-group RCT	schizophrenia or schizoaffective disorder [ICD-10 codes F20 and F25] or first episode psychosis (defined as < 3 years since presentation to the mental health team)	Whole sample: Haloperidol, amisulpride, aripiprazole, clozapine, olanzapine, quetiapine, risperidone, flupentixol, zuclopenthixol, paliperidone, other antipsychotic	Food intake	free living	Daily sugar intake from drinks (g) (measured using adapted DINE)	Daily sugar intake from drinks in the intervention and control arms	mean (SD)	Intervention arm: 76.2 (73.1) Control arm: 85.4 (85.1) calculated combined mean: (15773.4 + 17507)/412= 80.7777	NA
#708	Holt et al., 2018	2-arm, analyst-blind, parallel-group RCT	schizophrenia or schizoaffective disorder [ICD-10 codes F20 and F25] or first episode psychosis (defined as < 3 years since presentation to the mental health team)	Whole sample: Haloperidol, amisulpride, aripiprazole, clozapine, olanzapine, quetiapine, risperidone, flupentixol, zuclopenthixol, paliperidone, other antipsychotic	Food intake	free living	Weekly alcohol intake (units) (measured using adapted DINE)	Alcohol intake in the intervention and control arms	mean (SD)	Intervention arm: 4.6 (12.6) Control arm: 3.0 (7.4) calcultaed combined mean= (952.2+615)/412= 3.80388	NA
#1552	Smith et al., 2012	2-arm, parallel-group, open-label RCT	Olanzapine arm, n: schizophrenia 17; schizoaffective disorder 6. Risperidone arm, n: schizophrenia 15; schizoaffective disorder 8. Diagnostic criteria: DSM-IV	Risperidone, n=23	Appetite	free living	Difference in mean scores from baseline to month 5 (measured using (a)Visual Analog Scale (Sum of hunger, interest in food, appetite), (b) Eating Behavior Assessment Scale	Effects of 5 months of treatment with risperidone on appetite measures using a mixed model repeated measures analysis (MMA)	Figure 1 in manuscript- data not provided However, data reported on graph as mean + SEM, p-value	Neither olanzapine nor risperidone increased appetite over the 5 months of drug treatment (Fig. 1), nor was there any significant difference between the effects of the two drugs. There was a trend (P's=0.07–0.10) for decrease in appetite scores over time. '	▼
#1552	Smith et al., 2012	2-arm, parallel-group, open-label RCT	Olanzapine arm, n: schizophrenia 17; schizoaffective disorder 6. Risperidone arm, n: schizophrenia 15; schizoaffective disorder 8. Diagnostic criteria: DSM-IV	Olanzapine, n=23	Appetite	free living	Difference in mean scores from baseline to month 5 (measured using (a)Visual Analog Scale (Sum of hunger, interest in food, appetite), (b) Eating Behavior Assessment Scale	Effects of 5 months of treatment with olanzapine on appetite measures using a mixed model repeated measures analysis (MMA)'	Figure 1 in manuscript- data not provided However, data reported on graph as mean + SEM, p-value	Neither olanzapine nor risperidone increased appetite over the 5 months of drug treatment (Fig. 1), nor was there any significant difference between the effects of the two drugs. There was a trend (P's=0.07–0.10) for decrease in appetite scores over time. '	▼
#1641	Teff et al., 2015	3-arm parallel, double-blind RCT	Healthy volunteers	olanzapine, n=10	Energy intake	lab setting	Energy intake (kcal over the course of the 12-day inpatient study) (measured by weighing food prior to and following meals on specific assessment days)	change in energy intake (kcals) over the 12-day inpatient study in the olanzapine arm.	mean (SD), p-value	Change in kcals ingested after olanzapine (363±380.6 kcal, t=0.39, P=0.70)'	▲
#1641	Teff et al., 2015	3-arm parallel, double-blind RCT	Healthy volunteers	aripiprazole, n=10	Energy intake	lab setting	Energy intake (kcal over the course of the 12-day inpatient study) (measured using food weighing prior to and following meals on specific assessment days)	change in energy intake (kcals) over the 12-day inpatient study in the aripiprazole arm.	mean (SD), p-value	Change in kcals ingested after aripiprazole (−269.9±552.6 kcal, t=−0.64, P=0.53)	▼
#1641	Teff et al., 2015	3-arm parallel, double-blind RCT	Healthy volunteers	olanzapine10 placebo 10	Hunger	lab setting	total hunger score over the 12-day inpatient study (measured using visual analog scale)	incomplete data-only a figure provided - provided in Teff et al., 2015 (included in review)	NA		▲
#1641	Teff et al., 2015	3-arm parallel, double-blind RCT	Healthy volunteers	aripiprazole 10 placebo 10	Hunger	lab setting	total hunger score over the 12-day inpatient study (measured using visual analog scale)	incomplete data-only a figure provided - provided in Teff et al., 2015 (included in review)	NA		▼
#1641	Teff et al., 2015	3-arm parallel, double-blind RCT	Healthy volunteers	olanzapine	Fullness	lab setting	total fullness score over the 12-day inpatient study (measured using visual analog scale)	incomplete data-only a figure provided	NA		▼
#4796	Fountaine et al., 2010	Randomised, double blind, placebo controlled 2 period crossover trial	Healthy volunteers	Olanzapine n= 30 (21 completers)	Energy intake (kcal)	Lab setting	Energy intake (kcal) was calculated for all food consumed on day 14 of study periods 1 and 2	Difference in mean total caloric intake between olanzapine and placebo arms on day 14	Mean kcal intake in olanzapine and placebo arms on day 14	Mean total energy intake on day 14 for placebo arm= 3,860 kcal, for OLZ arm= 4,230 kcal	▲
#4799	Bitter et al., 2010	Randomised, open-label, 2 period crossover trial	Schizophrenia Diagnostic criteria: DSM-IV or DSM-IV-TR.	Olanzapine (ODT or OCT) n= 207	Appetitte	Outpatient	Head-to-head comparison between ODT, OCT in changes in appetite	per protocol analysis	Mean change (SD) in appetite, comparison between OCT, ODT	Comparison between ODT, OCT: MD (SD) in appetite in ODT group: −0.1 (14.9); in OCT group 2.0 (14.7). Analytical sample size is unclear.	NA
#791	Kane et al., 2001	2-arm parallel, double-blind RCT	Schizophrenia or schizoaffective disorder with partial or poor response (i.e.: failure in 2 trials of conventional APs at dosages equivalent to ≥ 600 mg/d chlorpromazine hydrochloride for at least 6 weeks and 1 trial of conventional AP at dosages equivalent to 250-500 mg/d chlorpromazine hydrochloride, for same length of time). Diagnostic criteria: DSM-III-R	Clozapine arm: n = 37 Haloperidol arm: n = 34	Decreased appetit/anorexia reported as side effect	free living	Head-to-head comparison between haloperidol and clozapine in decreased appetite/anorexia at 5 weeks	Intention to treat analysis (at 5 weeks)	Mean change (SD) in decreased appetite/anorexia, comparison between haloperidol, clozapine	Haloperidol-treated patients experienced a greater decrease in appetite than clozapine-treated patients	NA
#4795	Daurignac et al., 2015	2-arm parallel, double-blind RCT	Healthy volunteers	Olanzapine arm n= 19	Protein intake	lab setting	Difference in mean protein intake between baseline and day 12	per protocol analysis	Difference in mean (SD) protein intake between baseline and day 12	(Mean (SD) decreased appetite rating in clozapine-treated patient: 1.05 (2.03); in haloperidol-treated patients: 1.41 (0.61)).	▲
					24-hour intake: data: NR; but did not change significantly in both arms.	lab setting	Data not reported	per protocol analysis	Data not reported	Data not reported	NA
					Laboratory breakfast assessment data: NR; but did not change significantly in both arms.	lab setting	Data not reported	per protocol analysis	Data not reported	Data not reported	NA
#1642	Teff et al., 2013	3-arm parallel, double-blind RCT	Healthy volunteers	Olanzapine, n=10	Hunger	lab setting	Cumulative daily score of hunger over the course of the study measured using VAS	Difference in cumulative daily score of hunger between baseline and day 12.	No data; illustrated in graph	Illustarted in graph- increase in cumulative daily hunger score	▲
#1642	Teff et al., 2013	3-arm parallel, double-blind RCT	Healthy volunteers	Aripirazole, n=10	Hunger	lab setting	Cumulative daily score of hunger over the course of the study measured using VAS	Difference in cumulative daily score of hunger between baseline and day 12.	No data; illustrated in graph	Illustarted in graph- increase in cumulative daily hunger score	▲
#1642	Teff et al., 2013	3-arm parallel, double-blind RCT	Healthy volunteers	Olanzapine/placebo n=10/10	Energy intake (kcal)	Lab setting	Energy intake (kcal) was calculated for all food consumed on days 2 (pre-intervention) and 11 (post-intervention)	Difference in mean total caloric intake between olanzapine and placebo arms on day 11 (postintervention)	No data; illustrated in graph	illustrated in graph- higher energy intake in OLZ group than placebo on day 11	▲
#1642	Teff et al., 2013	3-arm parallel, double-blind RCT	Healthy volunteers	Aripirazole/placebo n=10/10	Energy intake (kcal)	Lab setting	Energy intake (kcal) was calculated for all food consumed on days 2 (pre-intervention) and 11 (post-intervention)	Difference in mean total caloric intake between aripirazole and placebo arms on day 11 (postintervention)	No data; illustrated in graph	illustrated in graph- lower energy intake in aripirazole group than placebo on day 11	▼
#4798	Tollefson et al., 1997	2-arm parallel, double-blind RCT	Study population: Schizophrenia, schizophreniform disorder, or schizoaffective disorder (numbers: NR) Diagnostic criteria: DSM-III-R criteria	Olanzapine arm	Decreased appetitie	Inpatient/outpatient	Decreased appetite as an adverse event reported in clinical report form records.	N (%) of participants who reported decreased appetite	N (%)	N (%) of participants who reported decreased appetite: olanzapine arm: n=149/1306 (11.4)	NA
#4798	Tollefson et al., 1997	2-arm parallel, double-blind RCT	Study population: Schizophrenia, schizophreniform disorder, or schizoaffective disorder (numbers: NR) Diagnostic criteria: DSM-III-R criteria	Haloperidol arm	Decreased appetitie	Inpatient/outpatient	Decreased appetite as an adverse event reported in clinical report form records.	N (%) of participants who reported decreased appetite	N (%)	N (%) of participants who reported decreased appetite: haloperidol arm: n=115/636 (18.1)	NA
#4947	Yang et al., 2021	2-arm, parallel-group, open-label RCT (Analysis of interest: olanzapine only arm)	Study population: Schizophrenia, schizoaffective disorder (numbers: NR). Diagnostic criteria: DSM-5 criteria, clinician diagnosis	Olanzipine only arm	Appetite	Inpatient/outpatient	Appetite Measured using a 3-point Likert self-report scale (1= increased appetite, 2= decreased appetite, 3= no change in appetite), conducted 30 min before lunch on the week 4, 8, 12 visits. Patients were asked to compare changes in the past week with changes in the week before.	N of participants experiencing change in appetite at weeks 4, 8 and 12	N	At week 4, appetite increased in 18 patients, decreased in 2, did not change in 14. At weeks 8 and 12, appetite increased in 25 patients, did not change in 9.	NA
#5161	Kang et al., 2024	2-arm parallel, double-blind RCT (Analysis of interest: data from the olanzapine and sham intervention arm)	Study population, n (%): First episode (< 2 years) drug-naive individuals with schizophrenia. Diagnostic criteria: DSM-5 criteria, clinician diagnosis	Olanzapine plus sham intervention arm, n= 19	Eating cognitions overall score	Inpatients	Three-Factor Eating Questionnaire-Revised 21-item Version (TFEQ-R21) at baseline and day 6.	Difference in mean TEFQ-R21 overall score before and after the 5-day olanzapine treatment.	Mean (SD), change in mean	Baseline: 56.13(6.01); day 6: 54.32(6.42); change: -1.81(5.43)	▼
					Cognitive restraint	Inpatients	TFEQ-R21 restraint subscale score at baseline and day 6.	Difference in mean TEFQ -R21 cognitive restraint subscale scores between baseline and day 6	Mean (SD), change in mean	Baseline: 15.64(1.23); day 6: 15.48(1.49)	▼
					uncontrolled eating	Inpatients	TFEQ-R21 uncontrolled eating subscale score at baseline and day 6.	Difference in mean TEFQ-R21 uncontrolled eating subscale scores between baseline and day 6	Mean (SD), change in mean	Baseline: 23.57(4.11); day 6: 22.43(3.26); change: -1.14(3.43)	▼
					Emotional eating	Inpatients	TFEQ-R21 emotional eating subscale score at baseline and day 6.	Difference in mean TEFQ-R21 emotional eating subscale scores between baseline and day 6	Mean (SD), change in mean	Baseline: 16.92(2.48); day 6: 15.99(2.58); change: -0.92(1.92)	▼

## Sheet: NON-RCT-IDENTIFICATION FEATURES
Record number COVIDENCE study ID# (if applicable)	CITATION (Author last name, year)	LEAD AUTHOR CONTACT DETAILS	TITLE OF RECORD	TYPE OF RECORD	COUNTRY (in which the study was conducted)	FUNDING (e.g. charity/health funder/research council/joint HIC-LMIC funding)	CONFLICTS OF INTEREST	Additional notes	Extra References
#391	de Beaurepaire, 2021	Renaud de Beaurepaire Address: Groupe Hospitalier Paul-Guiraud, 54, Avenue de la République, 94806 Villejuif, France E‐mail: debeaurepaire@wanadoo.fr).	Binge Eating Disorders in Antipsychotic-Treated Patients With Schizophrenia: Prevalence, Antipsychotic Specificities, and Changes Over Time	Research paper	France	Groupe Hospitalier Paul-Guiraud	No conflicts of interest
#2	Abbas and Liddle, 2018	M. Abbas E-mail: mohdgum@hotmail.com Address: Consultant Psychiatrist, Bradgate Mental Health Unit, Groby Road, Leicester, LE3 9EJ, UK.	Olanzapine and food craving: a case control study	Research paper	UK	not stated	No conflicts
#56	Archie et al., 2007	Suzanne M. Archie E-mail: archies@mcmaster.ca Address: Department of Psychiatry and Behavioural Neurosciences, Mc-Master University, 25 Charlton Ave., East, Suite 703, Hamilton, Ontario, Canada L8N 1Y2	Psychotic Disorders, Eating Habits, and Physical Activity: Who Is Ready for Lifestyle Changes?	Research paper	Canada	not stated	No conflicts
#172	Blouin et al., 2008	Natalie Alméras E-mail: natalie.almeras@crhl.ulaval.ca Address: Hôpital Laval Research Centre, Québec, Québec, Canada	Adiposity and eating behaviors in patients under second generation antipsychotics	Research paper	Canada	A.T. is partly funded by the Canada Research Chair on Physical Activity, Nutrition, and Energy Balance. M-E.J. is recipient of a scholarship from the Social Sciences and Humanities Research Council of Canada, and M.B. is recipient of a scholarship from the Fonds de la recherche en santé du Québec.	M.-A.R. is Director of the Clinical Research Unit of the Centre de Recherche Université Laval Robert-Giffard in Québec City. R.-H.B. is Director of an early psychosis clinic, the Clinique Notre- Dame-des-Victoires, in Québec City.
#556	Garriga et al., 2019	Marina Garriga Address: Bipolar and Depressive Disorders Unit, Institute of Neuroscience, Hospital Clinic Barcelona, University of Barcelona, Barcelona, Catalonia, Spain E-mail: magarriga@clinic.cat	Food craving and consumption evolution in patients starting treatment with clozapine	Research paper	Spain	Funded by the Spanish Ministry of Economy and Competitiveness (PI14/00753), Instituto de SaludCarlos III through a ‘Rıo Hortega’ contract (CM17/00102, to Dr. Garriga), FEDER, Centro de Investigación Biomédica en Red de Salud Mental (CIBERSAM), Government of Catalonia, Secretaria d’Universitats i Recerca del Departament d’Economia i Coneixement (2017SGR1355 and 2017SGR1365), FI-DGR-2013 Contract o…	5 authors have conflicts of interest
#590	Gothelf et al., 2002	Address: Department of Psychiatry, Schneider Children’s Med_x0002_ical Center of Israel, Kaplan 14 St., P.O. Box 559, Petah Tiqwa 49202, Israel E-mail: gothelf@post.tau.ac.il	Weight gain associated with increased food intake and low habitual activity levels in male adolescent schizophrenic inpatients treated with olanzapine	Research paper	Israel	Funded by the Israeli Ministry of Health	Not stated
#676	Henderson et al., 2006	David C. Henderson, Address: Freedom Trail Clinic, 25 Staniford Street, 2nd Floor, Boston, MA 02114. E-mail: dchenderson@partners.org	Dietary Intake Profile of Patients with Schizophrenia	Research paper	USA	Supported by the 2003 National Alliance for Research on Schizophrenia and Depression (NARSAD) Young Investigator Award (Henderson), Great Neck, NY.	Not stated
#681	Henderson et al., 2010	David C. Henderson, MD Address: Freedom Trail Clinic, 25 Staniford Street, Boston, MA 02114 USA E-mail: dchenderson@partners.org	Dietary saturated fat intake and glucose metabolism impairments in nondiabetic, nonobese patients with schizophrenia on clozapine or risperidone	Research paper	USA	Stanley Foundation, National Institutes of Health National Center for Research Resources Grant 5MO1RR01066-24 (General Clinical Research Center), and a NARSAD New Investigator Award (D.C.H.).'	Only 2/9 authors 'reported no financial relationship with any company whose products are mentioned in this article or with manufacturers of competing products.'
#725	Huang et al., 2020	Ren-Rong Wu Address: Mental Health Institute of the Second Xiangya Hospital, Central South University, Changsha, China, E-mail: wurenrong@csu.edu.cn	Increased Appetite Plays a Key Role in Olanzapine-Induced Weight Gain in First-Episode Schizophrenia Patients	Research paper	China	supported by the Key R&D Program Projects, National Science Foundation of China (Grant No.2016YFC1306900) and the National Nature Science Foundation of China (Grant No.81622018 and No. 81901401).'	Not stated
#758	Jakobsen et al., 2018	A.S. Jakobsen Address: Mental Health Center, Copenhagen, Denmark E-mail: ane.storch.jakobsen@regionh.dk	Dietary patterns and physical activity in people with schizophrenia and increased waist circumference	Research paper	Denamrk	funded the the Mental Health Services of the Capital Region of Denmark, the Lundbeck Foundation, the Tryg Foundation, the Danish Ministry of Health, and the Dæhnfeldts Foundation'	No conflicts
#834	Khazaal et al., 2006	Yasser Khazaal Address: Department of Psychiatry, University Hospital of Vaud, Echallens 9, 1004 Lausanne, Switzerland E-mail: yasser.khazaal@chuv.c	Binge eating symptomatology in overweight and obese patients with schizophrenia: a case control study	Research paper	Switzerland	not stated	Not stated
#839	Khazaal et al., 2006	Yasser Khazaal Address: Department of Psychiatry, University Hospital of Vaud, Echallens 9, 1004 Lausanne, Switzerland E-mail: yasser.khazaal@chuv.c	Eating and weight related cognitions in people with Schizophrenia : A case control study	Research paper	Switzerland	not stated	Not stated
#831	Khazaal et al., 2009	Yasser Khazaal Address: Division of Substance Abuse, University Hospitals of Geneva, Rue Verte 2, CH-1205 Geneva, Switzerland. E-mail: yasser.khazaal@huge.ch	Hunger and negative alliesthesia to aspartame and sucrose in patients treated with antipsychotic drugs and controls	Research paper	Switzerland	not stated	Not stated
#842	Khosravi, 2020	Mohsen Khosravi Address: Department of Psychiatry and Clinical Psychology, Baharan Psychiatric Hospital, Zahedan University of Medical Sciences, 9813913777 Zahedan, Iran E-mail: dr_khosravi2016@yahoo.com	Biopsychosocial factors associated with disordered eating behaviors in schizophrenia	Research paper	Iran	No funding	No conflicts
#884	Kouidrat et al., 2018	Y. Kouidrat Address: Department of Nutrition, Maritime Hospital, AP-HP, 62600 Berck, France. E-mail address: youssef.kouidrat@gmail.com	Disordered eating behaviors as a potential obesogenic factor in schizophrenia	Research paper	France	not stated	Not stated
#1073	Mathews et al., 2012	Jose Mathews Address: Department of Psychiatry, Washington University School of Medicine, 660 S Euclid Ave, Campus Box 8134, St Louis, MO 63110 E-mail: mathewsj@psychiatry.wustl.edu	Neural Correlates of Weight Gain With Olanzapine	Research paper	USA	A Young Investigator Award from the National Alliance for Research on Schizophrenia and Depression funded the current study. This publication was also made possible by grant UL1 RR024992 from the National Center for Research Resources, a component of the National Institutes of Health, and NIH Roadmap for Medical Research'	2 authors have conflicts of interest.
#1462	Saugo et al., 2020	A. Lasalvia Address: Department of Neuroscience, Biomedicine and Movement Sciences, University of Verona, Azienda Ospedaliera Universitaria Integrata di Verona, Policlinico GB Rossi, P.le Scuro 10, 37134, Verona, Italy. E-mail address: antonio.lasalvia@univr.it	Dietary habits and physical activity in first-episode psychosis patients treated in community services. Effect on early anthropometric and cardio-metabolic alterations	Research paper	Italy	supported by the Ministry of Health, Italy e Ricerca Sanitaria Finalizzata, Code H61J08000200001, with a grant to Prof. M. Ruggeri.'	Not stated
#1495	Sentissi et al., 2009	Dr Othman Sentissi Address: Sainte-Anne Hospital, 1, Rue Cabanis, Paris 75014, France E-mail: osentissie@yahoo.fr	Impact of antipsychotic treatments on the motivation to eat: preliminary results in 153 schizophrenic patients	Research paper	France	funded by the Heart and Artery Foundation and BMS France	No conflicts of interest
#1673	Treuer et al., 2009	Tama´s Treuer Address: Neuroscience Research, Area Medical Center, Lilly Hungaria Kft, Madach Imre utca 1314, H-1075 Budapest, Hungary. E-mail: treuert@lilly.com	Factors associated with weight gain during olanzapine treatment in patients with schizophrenia or bipolar disorder: Results from a six-month prospective, multinational, observational study	Research paper	Multinational study: China, Mexico, Romania, Taiwan	sponsored by Eli Lilly and Company, Indianapolis, USA	7 authors have conflicts
#260	Case et al., 2010 Study 4: Treuer et al., 2009	Details provided previously	Details provided previously	Details provided previously	Details provided previously	Details provided previously	Details provided previously
#212	Briffa and Meehan, 1998	Dianne Briffa, Registered Nurse (Correspondence) Queensland Centre for Schizophrenia Research, Wolston Park Hospital, Wolston Park Road, Wacol, Queensland 4076, Australia	Weight changes during clozapine treatment	Research paper	Australia	Funding: not stated	Conflicts of interest: not stated
#1601	Stip et al., 2012	Emmanuel Stip E-mail: emmanuel.stip@umontreal.ca Department of Psychiatry, Universite´ de Montre´al, Montre´al, QC, Canada	Neural changes associated with appetite information processing in schizophrenic patients after 16 weeks of olanzapine treatment	Research paper	Canada	Pharmaceutical company: This study was conducted as part of investigator initiated trials (No: clinical trial: NCT 00290121) funded by Eli Lilly Canada.	no conflicts
#351	Costa E Silva et al., 2001	Dr. Pierre Tran, Lilly Research Laboratories, Eli Lilly and Company, Lilly Corporate Center, Drop Code 2033, Indianapolis, IN 46285.	Olanzapine as Alternative Therapy for Patients With Haloperidol-Induced Extrapyramidal Symptoms: Results of a Multicenter, Collaborative Trial in Latin America	Research paper	Multicentre (Latin American Institutions: Argentina, Brazil, Chile, Colombia, Peru, Venezuela)	Pharmaceutical company: by Eli Lilly.	Conflicts of interest: not stated
#2683	Ntalkitsi et al., 2022	Emilia Vassilopoulou Department of Nutritional Sciences and Dietetics, International Hellenic University, 57400 Thessaloniki, Greece	Halting the Metabolic Complications of Antipsychotic Medication in Patients with a First Episode of Psychosis: How Far Can We Go with the Mediterranean Diet? A Pilot Study	Research paper	Greece	Non- pharmaceutical funding	no conflicts
#5578	Friedrich et al., 2023	Joanna Sadowska Department of Applied Microbiology and Human Nutrition Physiology, Faculty of Food Sciences and Fisheries, West Pomeranian University of Technology, ul. Papieza Pawła VI 3, 71-459 Szczecin, Poland ˙ * Correspondence: joanna.sadowska@zut.edu.pl; Tel.: +48-91-449-6572	Assessing Effects of Diet Alteration on Carbohydrate–Lipid Metabolism of Antipsychotic-Treated Schizophrenia Patients in Interventional Study	Research paper	Poland	No-pharmaceutical funding	No
#4819	Stefańska et al., 2017	Ewa Stefańska, Department of Dietetics and Clinical Nutrition, Medical University, Mieszka I 4 b, 15-054 Bialystok, Poland , tel./fax: +48 857328244, e-mail: estef@umb.edu.pl	Eating habits and nutritional status of patients with affective disorders and schizophrenia	Resaerch paper	Poland	No-pharmaceutical funding	No
#4820	Stefańska et al., 2018	Ewa Stefańska, Department of Dietetics and Clinical Nutrition, Medical University, Mieszka I 4 b, 15-054 Bialystok, Poland , tel./fax: +48 857328244, e-mail: estef@umb.edu.pl	The assessment of the nutritional value of meals consumed by patients with recognized schizophrenia	Research paper	Poland	No-pharmaceutical funding	No
#4816	Nunes et al., 2014	Corresponding author. E-mail address: atputp@gmail.com (I.D. Schweigert Perry).	Nutritional status, food intake and cardiovascular disease risk in individuals with schizophrenia in southern Brazil: A case---control study	Research paper	Brazil	No-pharmaceutical funding	No

## Sheet: NON-RCT-STUDY CHARACTERISTICS
STUDY ID COVIDENCE # (if applicable)	CITATION (Author last name, year)	STUDY CHARACTERISTICS												Outcome (measurement)		ETHICAL ISSUES
		Aims of the study	Study design	Study setting	Study population	Sample frame (if applicable)	Analytical sample size	Inclusion criteria	Exclusion criteria	Sampling strategy	Response rate	Follow-up period/Drop-out	Start/end date		Analytical strategy (of interest)
#725	Huang et al., 2020	to evaluate the association between appetite increase and olanzapine-induced weight changes and accompanying metabolic effects in drug-naïve first-episode patients with schizophrenia.'	12-week pre-post study	Inpatient	antipsychotic naïve/first episode schizophrenia patients Diagnostic criteria: DSM-5	Mental Health Institute of the Second Xiangya Hospital, Central South University, China	31	Antipsychotic-naïve/first-episode schizophrenia patients aged 18–50 years (diagnosed according to DSM-5 criteria)	Clinically abnormal findings in physical examination, laboratory tests, or ECG; disorders such as intellectual disability, substance or alcohol use disorder, a diagnosis of other specific systemic diseases according to DSM_x0002_5 criteria; cardiovascular and metabolic diseases such as DM, dyslipidemia, and hypertension; history of eating disorders; strict diet within the month before screening o…	not stated		Follow-up: 12 weeks Loss to follow-up: 2 dropped out after 4 weeks because of increased appetite; not included in the analysis.		The primary outcomes were the percentage of patients who had increased appetite and period of time between olanzapine treatment and increased appetite.' 'Appetite was assessed daily, 30 min before lunch, with four standardized questions: Hungry, Felt full, Thinking about food, and Overeating. Responses were graded on a scale from 0 to 10, where 0 = “not at all” and 10 = “extremely”. Appetite incr…	Categorical variables (based on appetite) were described using summary statistics percentages.	approved by the Ethics Committee of the Second Xiangya Hospital, Central South University
#1073	Mathews et al., 2012	To test the hypothesis that olanzapine treatment disrupts the neural activity associated with the anticipation and receipt (consumption) of food rewards (chocolate milk and tomato juice).'	pre-post study	Lab-based	Healthy volunteers		19	18-50 years old, does not meet DSM-IV-TR criteria for any mental illness, ability to read, speak, and understand English, right-handed as judged by the Edinburgh Inventory, liking for tomato juice and chocolate milk, willingness to spend 7 consecutive nights at the Clinical Research Unit.	Any magnetic resonance imaging contraindication, any current medical disorder or any impairment in taste or smell sensation, participants taking any prescribed medications or over-the-counter herbal remedies, females who are currently pregnant, nursing, or planning to become pregnant during the course of the study, smoking cigarettes	convenience		7-day olanzapine treatement Loss to follow-up/drop-out: 25 participants consented to take part. 1 participant withdrew consent on the 2nd day of the study because of intolerable somnolence and fatigue. 1 participant withdrew consent on the 4th day because of intolerable headache. 4 participants were excluded because their imaging data showed excessive movement in the scanner at 1 or both sessions…		1)Eating behaviour: Measured using the Three-Factor Eating Questionnaire; completed the questionnaire before and after the fMRI scans. Each participant had 2 fMRI scans, each after an overnight fast. The first fMRI scan was done at baseline, before starting olanzapine treatment and the second scan was done after 7 consecutive days of olanzapine treatment.	Paired t tests to compare TFEQ Scores prior to and following the 7-day olanzapine treatment	approved by the Washington University institutional review board.'
#556	Garriga et al., 2019	to describe specific food preferences (craving) and subsequent food consumption in patients starting clozapine, and their possible relation to weight and body mass index (BMI).	18-week prospective study	Community/outpatient	Study population, n (%): Schizophrenia 27 (79.40), schizoaffective 5 (14.70), bipolar disorder 2 (5.90) (N.B.: overall sample had clinical indication to start clozapine treatment) Diagnostic criteria: DSMIV-TR	psychiatric patients with clinical indication to start clozapine treatment in the Hospital Clinic of Barcelona (Barcelona, Spain).	Sample size: n= 34 Normal weight (NW): n= 13; Overweight/obese (OWO): n= 21	Patients with clinical indication to start clozapine treatment in the Hospital Clinic of Barcelona (Barcelona, Spain), 18 to 65 years old, diagnosed with schizophrenia, schizoaffective, or bipolar disorder according to the DSM_x0002_IV-TR criteria	history of traumatic brain injury; mental retardation.	Convenience		18 weeks Demographic, clinical, anthropometric measures, and food evaluations were recorded at a baseline visit 1 week prior to starting clozapine, week 8, week 18. Loss to follow-up: Only 30 out of 34 participants completed the week 18 visit. 1 participant was lost to follow-up due to a change in catchment area, 2 participants had clinical relapse, 1 participant discontinued clozapine and change…		Total and specific food cravings measured by: 1) Food Craving Inventory-Spanish version (FCI-SP): measures total and specific food cravings (complex carbohydrates/proteins; simple sugars/ trans fat; and saturated fats/high caloric content (fast food)). 2) Cuestionario de Frecuencia de Consumo de Alimentos (CFCA): a 45-item self-administered questionnaire that assesses dietary habits (frequency of…	Even though 4/34 participants were lost to follow-up, tables 1 and 2 in the 'results' section state that the analytical sample is 34 (we do not know how they managed the missing data-sent email to author). Table 3, which is the one we are interested in, reports basline means that are different from those reported in Table 1. Associations of interest: 1)Changes in total food cravings (measured by …	Approved by the local Ethical Committee 'A complete weekly blood count, metabolic panel, clozapine and nor-clozapine plasma levels, and an electrocardiogram were obtained according to the regular monitoring on clozapine. All patients received standard hospital care in the hospital and outpatient clinic in relation to clozapine monitoring.'
#590	Gothelf et al., 2002	to examine caloric intake and energy expenditure as possible contributors to olanzapine-induced weight gain in adolescents with schizophrenia.'	4-week prospective study (Analysis of interest: analysis of data collected before and after treatment in the olanzapine-treated participants)	inpatient	Schizophrenia Diagnostic criteria: DSM-IV, clinician administered		Patients treated with olanzapine= 10 (Patients treated with haloperidol= 10 were not included in the analytical sample as data from these participants were not used in the analysis of interest)	Inpatient male adolescents diagnosed with schizophrenia and treated with olanzapine or haloperidol	Patients receiving other medications that affect weight (such as lithium, antidepressants, or valproate).	Not explained		4 weeks		Food intake: A clinical dietician closely monitored food intake for 2 consecutive days. All food products and beverages consumed were weighed before and after meals. Total daily caloric intake, carbohydrate, fat, and protein contents, were calculated using computerised food tables (Dietary Evaluation for Windows, Jerusalem).	Differences between means were analyzed by using paired t tests.'	The Geha Medical Health Center Review Board approved the study.
#1673	Treuer et al., 2009	to explore factors associated with weight gain in patients initiating or switching to olanzapine treatment for schizophrenia or bipolar mania.	6-month prospective study	Community/outpatient The study was conducted in four countries (China, Taiwan, Romania, and Mexico) in order to enrol a large and diverse, multicultural study population.	Study population, n (%): Schizophrenia 529 (85.0), bipolar disorder (mania) 93 (15) Diagnostic criteria: DSM-IV-TR or ICD-10		Sample size: n= 622 (analytical sample size was unclear; 589 completers)	patients pwho had initiated or switched to oral olanzapine for the treatment of schizophrenia or mania in bipolar disorder, diagnosed according to DSM-IV-TR or ICD-10 criteria; ≥18 years old; had decided, together with their treating physician, to initiate or switch to oral olanzapine therapy in line with local label indications and limitations; were receiving treatment in an outpatient, ambulato…	not stated	Unclear		6 months 'Study assessments were performed at study entry (baseline) and at each of the 6 following visits, which were 1 month apart.' Loss to Follow-up/drop-out: 42 patients (6.7%) discontinued the study before 6 months, mostly due to patient decision (3.6%). A total of 71 (11.4%) patients discontinued olanzapine during the study, but the reason for olanzapine discontinuation was not reported fo…		1) Changes in appetite, hunger, fullness and eating behaviours: Measured using the Eating Attitude Scale (EAS). 2) Frequency of consumption of specific food groups: Physician-rated. 3) Meal regularity: average number of meals consumed each day, snack consumption at certain times of the day.	The analysis of interest was mainly descriptive. The main aim of this study was to examine risk factors of weight gain among people receiving olanzapine for 6 months.	approved by the institutional ethics review board at each site, and each patient consented to the release of their data before any study assessments were performed. Patients or their legal guardians signed the informed consent forms. No medications were provided by the study sponsor and the patients were not paid for their participation in the study.' 'investigators were required to report any se…
#260	Case et al., 2010 Study 4 (Treuer et al., 2009)	To investigate the association between changes in appetite and weight gain during olanzapine treatment. Secondary analysis of data collected in 4 studies (3 RCTs and a cohort study) examining the efficacy and safety of olanzapine in adult.										This secondary analysis included weight and appetite data collected at baseline, at 4 weeks		1) Changes in appetite, hunger, fullness and eating behaviours: Measured using the EAS.	Differences from baseline, mean (SD)
#2	Abbas and Liddle, 2013	To compare food cravings in patients treated with olanzapine, patients treated with typical antipsychotics, and in a healthy control group	Cross-sectional	Olanzapine and typical antipschotics arms: Secondary and tertiary care care including acute inpatient, rehabilitation, day hospital, outpatient Healthy controls: community	Olanzapine and typical antipsychotics arms: patients with schizophrenia according to ICD-10 revision criteria. Control group: healthy volunteers	AP-treated participants: recruited from different teams in Lincolnshire Partnership NHS Trust. Healthy volunteers: recruited from staff working in Peter Hodgkinson Centre, a mental health unit in Lincoln	Sample size: n= 60 Olanzapine group, n=20; FGA group, n= 20 unexposed group, n= 20	18-65 years old, patients with a diagnosis of schizophrenia (according to ICD-10th revision criteria) receiving olanzapine ot typical antipsychotics (at least for 1 month).	affective or schizoaffective disorders; DM (N.B.: receiving SSRI was not an exclusion, but because SSRI treatment might affect craving (Silverstone and Goodall, 1986; Casey and Zorn, 2001), the use of SSRI was treated as a covariate in the data analysis.'	Sampling strategy not explained; sample size calculation provided		NA		Food craving: measured using the Food Craving Inventory (FCI)	All craving scores, except for fast-food fats (FFF), were normally distributed after log transformation. Therefore, parametric analyses (ANOVA) and non-parametric (Kruskal–Wallis) analyses were applied to all variables, except for FFF craving scores for which only the non-parametric analysis is presented. Comparison between the olanzapine group and the healthy group was performed, as two-group co…	approved by the Lincolnshire Research Ethics Committee
#56	Archie et al., 2007	To investigate the dietary patterns of patients with a psychotic disorder	cross-sectional	Exposed group: Community/Outpatient Unexposed group: Community	Exposed group: Study population, n (%): Schizophrenia 46 (45.54), schizoaffective disorder 25 (24.75), delusional disorder 4 (3.96), bipolar disorder 8 (7.92), depression with psychotic features 7 (6.93), FEP 11 (10.89). Diagnostic criteria: DSM-IV Unexposed group: A sample of employees in a company in San Francisco Bay, USA (Block et al., 2000)	Exposed: All participants were registered patients from the Psychotic Disorders Clinic or the Hamilton Program for Schizophrenia: ambulatory clinics in Canada that specialized in treating patients with schizophrenia and other psychotic disorders. Unexposed: employees of a company in the San Francisco Bay area to participate in a Nutrition Education and Research Program, conducted by the Universit…	Sample size: n= 309 Exposed group: n= 101 Unexposed group, n= 208	Inclusion of exposed: 18-55 years of age, on an antipsychotic medication, outpatient status, had a DSM-IV diagnosis of schizophrenia, schizoaffective disorder, delusional disorder, bipolar disorder, or depression with psychotic features or a first episode of psychosis. The study defined “first episode” as the first illness episode involving psychotic symptoms of a patient who had received less th…	Exclusion: not stated	Convenience		NA		1. Food intake: Measured using the Dietary Fat Screener and the Fruit and Vegetable and Fibre Screener.	Compared fat intake, and fruit and vegetable intake with normative data by using the chi square test. All post hoc comparisons were performed by using the Bonferroni adjustments for multiple comparisons.' Participants were categorised into low/normal fruit and vegetable intake. 'A low score is less than 11, which indicates fewer than three servings per day of fruit and vegetables. Data were avail…	The research ethics boards of Hamilton Health Sciences and McMaster University approved the study protocol.' 'The research assistants recruited all interested clinic patients who met all the eligibility criteria, obtained informed consent, and ensured that participation was voluntary and confidential.'
#172	Blouin et al., 2008	To investigate eating behaviours in patients treated with a SGA and compare them with those of a sample of healthy participants.	cross-sectional	SGA-treated group: Outpatient Unexposed group: community (Assessments were conducted in a lab setting)	Exposed group: Study population, n (%): Schizophrenia or other related psychoses, treated with a single SGA for at least 3 months. Schizophrenia 15 (83.33), schizoaffective disorders 2 (11.11), delusional disorder 1 (5.56). Diagnostic criteria: DSM-IV, clinician diagnosis Unexposed group: Study population: healthy men taking no regular medication (matched to the SGA-treated group for age, weekly …	Exposed: SGA-treated patients recruited from a clinic specializing in first psychoses in the Québec City suburbs, Canada. Unexposed: not clear what the sample frame was.	Sample size: n= 38 Exposed group: n=18 Unexposed group: n= 20	Inclusion: Cases: 1) 18-65 years old 2)outpatients 3) 'Patients with DSM-IV schizophrenia or other related psychoses were mainly diagnosed by their referring psychiatrist' 4) treated with a single SGA medication for at least 3 months to allow a washout period of any previous antipsychotic. Exposure to other previous first generation antipsychotics or SGA as well as current concomitant medication …	Exclusion: Cases: 1)treatment with drugs altering appetite, satiety, or body weight was considered as an exclusion criterion.	Not explained		NA		1. Hunger, satiety quotient (SQ): Hunger and prospective food consumption were measured before and after a meal using VAS. This information was used to estimate the satiating capacity of food, expressed as SQ. 2. Macronutrient preference and spontaneous intake: Lab setting; food was weighed before and after the buffet. 3. Eating cognitions: Measured using the TFEQ	Differences between patients and the reference group for continuous variables were analyzed using Student’s unpaired t-test (food preference test, appetite sensations, SQ, and eating behaviors according to the TFEQ). A regression model was used to adjust differences observed between the two groups for appetite sensations and TFEQ scores for the confounding effect of obesity (adjustment for BMI). …	The Ethics Review Board of the Centre de Recherche Université Laval Robert-Giffard and the research Ethic Review Board of Hôpital Laval approved the study
#758	Jakobsen et al., 2018	to investigate the dietary habits of people with schizophrenia spectrum disorders and overweight and to compare their dietary habits with those from the general Danish population.'	Cross-sectional	Exposed group: community/ Outpatient Unexposed group: community	Exposed group: Baseline data of 346/428 CHANGE trial participants (schizophrenia spectrum disorders and increased waist circumference i.e., > 88 cm for women and 102 cm for men) used in analysis of interest. Unexposed group: Danish National Survey of Dietary Habits and Physical Activity (DANSDA) 2011-2013, a nationally representative sample of individuals aged 4-75 years old.	Exposed group: CHANGE trial Unexposed group: DANSDA	Sample size: n= 3362 Exposed group: n= 346 Unexposed group: n= 3016	CHASE trial (Speyer et al., 2015): Inclusion: ≥18 years, fulfilling the ICD-10 diagnostic criteria for schizophrenia, persistent delusional disorders, or schizoaffective disorders using the Schedule for Clinical Assessment in Neuropsychiatry (SCAN) ; Waist circumference ≥88 cm for females and ≥102 cm for males DANSDA: not stated DANSDA: not stated	Exclusion: CHANGE trial (Speyer et al., 2015): Current self-reported pregnancy DANSDA: not stated	Exposed group: baseline data of the CHANGE trial participants (a 3-arm superiority randomised trial) Unexposed group (DANSDA): not stated				1. Food intake: Measured in cases using 24-hour recall and a FFQ. Measured in controls using a food record for 7 consecutive days in controls.	'Compared the means between the Danish general population sample and the CHANGE population using paired-samples t-tests.'	This is a secondary data analysis of data collected in the CHANGE trial and DNSDA.
#834	Khazaal et al., 2006	to assess binge eating symptomatology in a group of individuals receiving treatment for schizophrenia and a group of non-psychiatric controls.'	Cross-sectional	SGA-treated group: Outpatient Unexposed group: community	Cases: outpatients with schizophrenia (stratified according to BMI) Control: clinic workers (stratified according to BMI) 'Both groups were each composed of two subgroups: one severely overweight subgroup (defined as a BMI > 28), and a comparison sample (BMI < 28).	Exposed: outpatients Unexposed: clinic workers	Sample size: n= 80 (stratified according to BMI). Exposed group: 40 (20 with BMI <28; 20 with BMI ≥28); Unexposed group: 40 (20 with BMI <28; 20 with BMI ≥28)	Exposed: Outpatients with scizophrenia, stratified according to BMI into one severely overweight subgroup (defined as a BMI > 28) and a comparison subgroup (BMI < 28). Unexposed: clinic workers, stratified according to BMI into one severely overweight subgroup (defined as a BMI > 28) and a comparison subgroup (BMI < 28).	not stated	Convenience sample. Both SGA-treated and unexposed samples were stratified according to BMI into 2 subgroups: participants with BMI > 28 and those BMI < 28.		NA		Binge eating status: based on DSM-IV criteria. Classified as having (1) no binge eating, (2) binge episodes < 2 days/week (BS), (3) BED or (4) bulimia nervosa (BN).	Group differences in the BED and the BS prevalence were compared using the Pearson Chi-square test.'	approved by local Ethical Committee
#839	Khazaal et al., 2006	to assess cognitions that could be specifically related to restrained eating in severely overweight atypical AP-treated patients with a diagnosis of schizophrenia												Eating disorder cognitions including: strict weight regulation and fear of weight gain; self-control as the basis of self-esteem; weight and eating behaviour as the basis of approval. Measured using the revised version of the Mizes Anorectic cognitive questionnaire (MAC-R). This questionnaire has been validated in clinical ad non-clinical populations.	Comparisons of MAC-R scores between groups were made using two-way analysis of covariance (ANCOVA) with weight status and psychiatric status (patients with schizophrenia vs non psychiatric subjects) as fixed factors and gender as a covariate (gender was used as a covariate as it likely have an effect on cognitions related to eating behaiors.'	Not explained
#831	Khazaal et al., 2009	To explore differences in hunger, negative alliesthesia and eating cognitions between patients treated with SGAs and in non-psychiatric participants.	Cross-sectional	Unclear	Exposed group: Study population: male patients with schizophrenia, treated with SGA (stratified according to weight gain). Diagnostic criteria: DSM-IV, clinician diagnosis Unexposed group: Study population: male health professionals and university students (stratified according to weight gain)	Exposed group: male patients with schizophrenia, treated with SGA Unexposed group: Study population: male health professionals and university students	Sample size: n= 37 Exposed group: 22 (10 with weight gain; 12 without weight gain); Unexposed group: 15 (5 with weight gain; 10 without weight gain)	Inclusion criteria for both exposed and unexposed groups: male, 18-65 years old, smoker, and has competence to give informed consent. Both groups stratified according to weigh gain into 2 subgroups: participants having clearly documented weight gain (minimum 2 kg in the last month), and participants with persistent stable weight (having neither gained nor lost more than 1 kg in the last month) Ex…	Exposed group exclusion criteria: 'anorexia, bulimia nervosa, active dependence on a substance other than nicotine, mental retardation, diabetes, actual depressive episode (Beck Depression Inventory >4), seasonal affective disorder, personal disgust (aversion) for toffee, allergic reaction to phenylalanine, or disgust to Coca-cola or Coca-cola light.'	Convenience Both SGA-treated and unexposed samples were stratified according to weight gain in the last month into 2 subgroups: participants with clearly documented weight gain (minimum 2 kg in the last month), and participants with persistent stable weight (neither gained nor lost >1 kg in the last month).		NA		Eating cognitions including: cognitive restraint of eating, disinhibition and hunger. Measured using the Three Factor Questionnaire (TFQ)	Comparisons of TFQ scores between 4 subgroups	part of another study approved by the local Ethics Committee
#842	Khosravi, 2020	To investigate factors associated with disordered eating behaviours (DEB) among patients with schizophrenia	Cross-sectional	Not stated	Exposed group: Study population: Schizophrenia. Diagnostic criteria: DSM-5, clinician diagnosis Unexposed group: Study population: Healthy volunteers from same geographical area (1:1 matching)	Not stated	Sample size: n= 308 Exposed group: 154, Unexposed group: 154	Exposed: '(1)diagnosis of schizophrenia using the Structured Clinical Interviews for DSM-5 Research Version (SCID-5-RV) by a psychiatrist; (2) aged between 18 and 70' Unexposed: 'score of < 21 in the 28-item General Health Questionnaire (GHQ-28) and approved mental health based on SCID-5-RV by a psychiatrist, except for evidence of disordered eating behaviours (DEBs) and food eating disorder (FED…	Exclusion for exposed and unexposed groups: (1) intellectual disability; (2) a history of neurological disorder; (3) the use of antidepressants or mood stabilizers in the previous 3 months; (4) hearing loss; (5) failing to fill the questionnaires properly.	Convenience		NA		Disordered eating behaviours (DEB) Measured using the Persian version of the Eating Attitudes Test (EAT-26). Psychometric properties of ths translated version were studied before revealing that it has acceptable validity and reliability.	relevant analysis in this record is the effect of antipsychotic category (atypical or typical) on the Eating Attitudes Test score. This was examined using multiple linear regression to control the effect ot confounders including psychosocial rehabilitation, duration of psychosis, anxiety (using Beck Anxiety Inventory), depression (using Beck Depression Inventory), severity of psychosis (using Pos…	approved by the Research Center of the Medicine Faculty, relevant Ethics Committee with IR.ZAUMS. REC.1398.210 code of ethics
#884	Kouidrat et al., 2018	To investigate the eating behaviours, clinical and biological data of a sample of schizophrenia patients compared to values of healthy participants.	Cross-sectional	outpatient	Exposed group: Study population: Schizophrenia or schizoaffective disorder (numbers: NR). Diagnostic criteria: DSM-IV Unexposed group: Study population: Participants recruited from the local university and local community.	Exposed: outpatients Unexposed: Participants recruited from the local university and local community.	Sample size: n= 147 Exposed group: 66; Unexposed group: 81	Exposed group: outpatients with schizophrenia or schizoaffective disorder, assessed using the Structured Clinical Interview for DSM-IV, aged between 18 and 70 years. Unexposed group: healthy controls, aged between 18 and 70 years.	Exclusion criteria for both exposed and unexposed groups were a diagnosis of diabetes mellitus, alcohol or substance abuse, mental retardation, or a history of neurological disorders by reviewing medical files. Individuals were also excluded if they presented poor proficiency in French and if they were unable or unwilling to provide their written informed consent. Both, schizophrenia patients and…	Exposed group: consecutive sample. Unexposed group: convenience sample.		NA		1. Eating cognitions: Measured using the Three-Factor Eating Questionnaire-Revised 21-item Version (TFEQ-R21).	Multiple linear regression analysis was used to investigate differences in eating behavior (assessed by the TFEQ-R21) in patients and controls after adjusting for sex, age, BMI and smoking status. Differences in TFEQ-R21 scores between participants with BMI ≤ 25 vs. BMI > 25 after adjustment for sex and age, within cases and controls was investigated using MANOVA.	local ethic committee approved the study protocol
#1462	Saugo et al., 2020	To investigate the dietary habits of a sample of first episode psychosis (FEP) patients treated in community settings	9-month prospective study (Analysis of interest: cross-sectional analysis of food intake data collected from GET UP patients (at the follow-up visit) and compared with data collected from a nationally representative sample of the Italian population (INRAN-SCAI) 2005-2006).	Community/outpatient	Exposed group: Subgroup of GET UP study (Ruggeri et al., 2015) participants (patients with FEP), >75% non-affective psychosis. Diagnostic criteria: ICD-10, clinician diagnosis. Unexposed group: Subsample of the Italian National Food Consumption Survey (INRAN-SCAI) 2005-06 sample aged 18-64.90 years (Leclercq et al., 2009). This is a nationally representative sample of the Italian general populati…	Exposed group: This is a nested study within a larger study, the GET UP study. This study included GET UP participants recruited from the participating unit of Western Veneto (a mixed urban-rural geographical area) only. (GET UP participants were recruited from generalist community mental health centers (CMHCs) operating for the Italian National Health Service and located in a broad area of north…	Sample size: n= 2367 Exposed group: n= 54; Unexposed group: n= 2313	Exposed group: 1) age 18-54 years; 2) residence within the study catchment area; 3) presence of at least one of the following symptoms: hallucinations, delusions, qualitative speech disorder, qualitative psychomotor disorder, bizarre, or grossly inappropriate behaviour; or two of the following symptoms: loss of interest, initiative and drive, social withdrawal, episodic severe excitement, purpose…	Exposed group: '1) prescribed antipsychotic medication in the previous 3 months for an identical or similar mental disorder; 2) mental disorders due to a general medical condition; 3) moderate-severe intellectual disability; and 4) diagnosis other than ICD-10 for psychosis. Unexposed group: not stated (Leclercq et al., 2008)	Exposed group: consecutive sample of eligible patients recruited within one participating unit in the GET UP study Unexposed group: muti-stage probability sampling	Exposed group: not stated Unexposed group: response rate 33% (Leclercq et al., 2008)	Dietary assessment of interest is the one conducted at follow-up (9 months) Drop-out among cases: Of the overall study sample, 42 patients did not complete the EPIC Questionnaire due to either their refusal or treating clinicians unavailability to administer the questionnaires, while 54 patients (56.2%) completed the instrument.	Exposed group: not stated Unexposed group: October 2005 to December 2006	1. Food intake: Measured in exposed group using the European Prospective Investigation into Cancer and Nutrition (EPIC) Questionnaire at the follow-up visit; clinician-administered. Measured in unexposed group using self-report of food consumption for 3 consecutive days (Leclercq et al., 2009).	comparison between dietary intake in the FEP sample and the general Italian population (Mann-Whitney test)	approved by the Ethics Committee of the coordinating centre (Protocol number 2309, Azienda Ospedaliera Universitaria Integrata di Verona)
#391	de Beaurepaire, 2021	To investigate the prevalence of eating disorders in patients with schizophrenia or schizoaffective disorder chronically treated with an AP monotherapy.	Cross-sectional	Community/ outpatient	Study population: Schizophrenia or schizoaffective disorder treated with AP monotherapy for ≤8 years (numbers: NR)	charts of patients followed since 2008 by the author and his colleagues in a department of psychiatry that offers outpatient services	156	patient with chronic schizophrenia or schizoaffective disorder, receiving antipsychotic monotherapy for 8 years or less.	a diagnosis other than schizophrenia or schizoaffective disorder; treated with several antipsychotics; treated with antipsychotic monotherapy for more than 8 years.	Retrospective study: All eligible participants were included in the analysis (consecutive)			Retrospective study including all eligible participants since 2008	1. Eating disorders: Binge eating disorder was diagnosed as either syndromal (fulfilling all DSM-IV criteria) or subsyndromal (partially fulfilling DSM-IV criteria). Night eating was evaluated using the following question: “Do you get up at night to eat?”	Global results are expressed in percentages. Degree of dependence between antipsychotic treatment and eating disorders was studied by calculating odds ratio (OR). Significance of OR was tested by using a χ2 test with α = 0.05'	According to the French Law on Ethics, no ethical approval is necessary for retrospective studies, which simply need to be recorded in the activity register of the hospital, which was done.'
#681	Henderson et al., 2010	to investigatethe relationship between clozapine and risperidone with glucose and lipid metabolism and dietary fat intake in patients with schizophrenia.	cross sectional	Community/outpatient	Outpatients with schizophrenia taking either clozapine or risperidone for a minimum of 1 year	Outpatients attending the Freedom Trial Clinic	Total 46 Clozapine group: 31 Risperidone group: 15	Outpatients taking either clozapine or risperidone for a minimum of 1 year. Exclusion: current substance abuse; pregnancy; DM; thyroid disease; significant medical illness, such as severe cardiovascular, hepatic, or renal disease; or unstable psychiatric illness. Patients treated with the following medications known to affect glucose tolerance were also excluded: oral contraceptives containing no…	Current substance abuse; pregnancy; DM; thyroid disease; significant medical illness, such as severe cardiovascular, hepatic, or renal disease; or unstable psychiatric illness. Patients treated with the following medications known to affect glucose tolerance were also excluded: oral contraceptives containing norgestrel, steroids, β-blockers, anti-inflammatory drugs (including aspirin and ibuprofe…	Not stated	Not stated	NA	Not prvided	Dietary assessment which included: total energy, carbohydarte, protein, fat, saturated fat, monounsaturated fat and polyunsaturated fat intake. Dietary intake was measured using a 4-day food record analysis ('patients recorded their food and beverage consumption for 4 consecutive days (3 weekdays and 1 weekend day)).	Analysis of covariance (ANCOVA) was used to compare dietary intake measures between clozapine- and risperidone-treaed groups after controlling for potential confounding variables like age, race, gender, BMI, duration of illness (schizophrenia), and family history of diabetes.	Approved by the institutional review boards of the Massachusetts General Hospital (MGH) and the Massachusetts Department of Mental Health
#676	Henderson et al., 2006	To evaluate the dietary intake of patients with schizophrenia or schizoaffective disorder treated with SGAs, and compare them with a subsample of the National Health and Nutrition Examination Survey (NHANES) 1999-2000.	Cross-sectional	SGA-treated group: Community/ Outpatient Unexposed group: community	Exposed group: Study population, n (%): Schizophrenia 65 (73.86), schizoaffective disorders 23 (26.14) Diagnostic criteria: NR Unexposed group: Study population: subsample of the (NHANES 1999-2000, a nationally representative sample of civilian, non-institutionalised adults in the USA (matched to the SGA-treated group for age, gender and ethnicity).	not stated	Sample size: n= 811 SGA-treated group: n= 88 Unexposed group (NHANES 1999-2000): n= 723	patients with schizophrenia or schizoaffective disorders	not stated	not stated	not stated	NA	Not prvided	1. Food intake: SGA-treated group: measured using the self-rated four-day dietary record (on 3 week days and 1 weekend day) and the Block Food Frequency Questionnaire (FFQ; researcher-administered). Unexposed group (NHANES, 1999-2000): measured using the 24-hour dietary recall method.	In order to create a comparative sample that was similar to the schizophrenia population in terms of age, gender and racial distribution, the NHANES data were reduced from the original 9,965 records to 723. Records within the NHANES database were randomly selected within demographic categories for deletion. Independent sample t-tests and ANOVA’s were used when appropriate to compare mean values i…	approved by the institutional review boards of the Massachusetts General Hospital and the Massachusetts Department of Mental Health.
#1495	Sentissi et al., 2009	to investigate the association between different antipsychotic medications and food attitudes	cross-sectional	Inpatient/outpatient	Study population: Schizophrenia Diagnostic criteria: DSM-IV	inpatient/outpatient psychiatric Saint-Anne Hospital and affiliate units (METAB network)	Sample size: n= 153 FGA-treated group: 27 SGA-treated group: 93 Untreated group: 33	outpatients and inpatients (included in the study 24–48 h after their hospitalization), who fully met the DSM-IV criteria for schizophrenia, not diabetic, less than 50 years old, without antipsychotic treatment or treated in a naturalistic way with a monotherapy of antipsychotic drug for at least 3 months	SUDs (current alcohol or drug abuse), eating disorders, endocrinopathy, pregnancy or lactation.'	consecutive	Not provided	NA	not stated	1. Eating cognitions: Measured using the TFEQ and the Dutch Eating Behavior Questionnaire (DEBQ).	DEBQ scores were normally distributed, ANOVA used to assess the effects of treatment on the scores. ANOVA were followed by pair-wise comparisons performed using Tukey tests (adjusted tests for multiple comparisons). 'TFEQ did not follow a normal distribution and showed a bimodal distribution (see Fig. 1), hence scores were separate in two classes (cut-off values for restriction, disinhibition and…	The ethics committee for the protection of mental health patients approved the study protocol.'
#212	Briffa and Meehan, 1998	To assess the magnitude of clozapine-induced weight gain	12-month pre-post study	Inpatient, community	Study population: Patients entering a clozapine treatment program diagnosed with schizophrenia or schizoaffective disorder (numbers: NR). Diagnostic criteria: DSM-III-R	Patients entering CLZ treatment programme in Wolston Park Hospital and Woodridge Clinic	Sample size: n=36	Patients were eligible for CLZ ttt programme if they met DSM-IIIR criteria for schizophrenia or schizoaffective disorder and had a history of treatment resistance and or severe side-effects when challenged with traditional neuroleptic medications.	NR	Consecutive		Follow-up: 12 months Loss to follow-up: Of the 51 participants who had consented to participate,15 were lost to follow-up.		1. Appetite: Changes in appetite over the first 3 months. Assessed through interviews with the patients and/or the nursing staff caring for them. Changes in appetite were categorised as being either ‘less’, ‘unchanged’ or ‘more’.	No explanation, mainly descriptive data	Study approved by ethics committee in Wolston Park Hospital
#1601	Stip et al., 2012	To examine changes in the brain activity associated with 16 weeks of olanzapine treatment in schizophrenic patients.	Non-randomised controlled trial	Outpatient	Study population: Olanzapine arm: Schizophrenia Diagnostic criteria: DSM-IV Control arm: Healthy volunteers	Sample frame for cases: 24 consecutive outpatients	Sample size: n= 25 Olanzapine arm: n= 15 completers Control arm: n= 10	OLZ arm: schizophrenia diagnosis as per the DSM-IV criteria, not previously exposed to olanzapine and were placed under olanzapine treatment by their psychiatrist Healthy volunteers: not provided	Not provided	Consecutive		Follow-up: 16 weeks Loss to follow-up: Of 24 patients receiving olanzapine, 9 were lost to follow-up/drop-out.		1. Eating cognitions and behaviours: Three-Factor Eating Questionnaire (TFEQ) at weeks 1 and 16 (data for control arm NR).	Wilcoxon’s rank-sum test	reviewed and approved by the Institutional Review Board of Centre de Recherche Fernand Seguin and by the Research Ethics Committee of the Centre de Recherche of the Institut Universitaire de Ge´riatrie de Montre´al
#351	Costa E Silva et al., 2001	To assess the effects of switching schizophrenia patients with haloperidol-induced EPS from haloperidol to olanzapine.	7-week prospective study	Inpatient, outpatient	Patients with schizophrenia, schizophreniform disorder, or schizoaffective disorder (numbers: NR) who were taking haloperidol and had EPS Diagnostic criteria: ICD-10.	8 Latin American institutions in Argentina (2 sites), Brazil (2 sites), Chile, Colombia, Peru, and Venezuela	Sample size: n= 94 (83 completers)	treated with haloperidol for a minimum of 4 weeks before entering the study	Patients with a history of serious, unstable medical conditions, who were at serious suicidal risk, who exhibited substance abuse or dependence within the 3 months before study entry, or who were treated with other psychoactive drugs were excluded. Previous exposure to olanzapine, prophylactic use of anticholinergic medication, and treatment with 20 mg of haloperidol 2 days before visit 2 were pr…	Not explained		Follow-up: 7 weeks Loss to follow-up: 11		1. Appetite: spontaneously reported treatment-emergent adverse event. Adverse events were defined by the authors as any event that worsened from baseline or first appeared during treatment.	endpoint analyses used a last observation-carried-forward method. For an analysis of change from baseline to endpoint, only patients with a baseline (visit 2, unless missing, then visit 1) and at least one postbaseline visit were included. Clinical changes during the trial were evaluated by paired t-test.	approved by each site’s institutional or ethical review board
#2683	Ntalkitsi et al., 2022	To investigate the effects of a nutritional intervention based on the Mediterranean diet on FEP patients receiving 2 categories of APs. (Analysis of interest: baseline data of the whole sample)	6-month pre-post study	Outpatient	Study population: FEP (psychotic episode for the first time, within 6 months) patients, n (%): schizophrenia 10 (47.62), chronic delusional disorder 1 (4.76), unspecified non-organic psychosis 9 (42.86), bipolar disorder with a recent manic episode with psychotic symptoms 1 (4.76) Diagnostic criteria: ICD-10, clinician-diagnosed	2nd University Psychiatric Clinic of the Psychiatric Hospital of Thessaloniki	Sample size: n=21	diagnosed with schizophrenia (F20), chronic delusional disorder (F22), unspecified non-organic psychosis (F29), and bipolar affective disorder with a recent manic episode with psychotic symptoms (F31.2).	Not provided	Not explained		Follow-up: 6 months (Analysis of interest: baseline data of the whole sample)		1. Food intake: Dietician-administered dietary habits questionnaire; Mediterranean diet score (MedDietScore) questionnaire (to assess adherence to Mediterranean diet); 24-hour dietary intake recall (to assess daily energy and macronutrient intake).	Descriptive data	approved by the scientific committee of the Psychiatric Hospital of Thessaloniki Psychiatric Hospital of Thessaloniki and by the Bioethics Committee of the School of Medicine of the Aristotle University of Thessaloniki (AUTH) (code number: 3.303/3.22/12/2020)
#5578	Friedrich et al., 2023	To investigate whether healthy eating habits could be introduced to and maintained by patients diagnosed with schizophrenia who reside in a nursing home. (Analysis of interest: baseline data)	Pre-post study	Inpatient (nursing home)	Sample size: n= 30 Study population: Schizophrenia Diagnostic criteria: not reported	Nursing home	Sample size: n= 30	Not reported	Not provided	Not explained		Analysis of interest: baseline data.		1. Food intake: Food intake during 30 days prior to the dietary intervention. Assessed using a questionnaire developed by the authors. Data was collected in the form of ‘menus’ and used to calculate daily and macronutrient intake.	Baseline data, descriptive	Approved by the Regional Chamber of Physicians’ Bioethical Commission (no. 14/KB/V/2013). Informed consent was provided by 21 participants and 9 proxies.
#4819	Stefańska et al., 2017	To assess the nutritional value of food intake in female and male patients with schizophrenia (analysis of interest).	cross-sectional	Outpatient	Exposed group: Study population: Schizophrenia Diagnostic criteria: ICD-10 Unexposed group: Study population: Healthy volunteers	NR	Sample size: n= 158 Exposed group: 60; Unexposed group: 98	Exposed: patients diagnosed with schizophrenia	Exposed group: Patients taking psychoactive substances, suffering from other mental disorders, suffering from diseases which might influence changes in metabolic parameters, using pharmacological and/or dietary treatment reducing lipid concentrations, were excluded from the study. Unexposed group healthy volunteers without any mental disorders, nutritional disorders and chronic diseases related t…	Not explained			between October 2015 and April 2016	1. Food intake: Measured using 24-hour diet recall from 3 weekdays.	Analysis of interest: mean (SD)	approved by the Bioethical Committee at the Medical University of Bialystok, number of permission R-I-002/370/2014.
#4820	Stefańska et al., 2018	To assess the nutritional habits of people with schizophrenia.	Cross-sectional	Outpatient	Exposed group: Study population: Schizophrenia Diagnostic criteria: ICD-10 Unexposed group: Study population: Healthy volunteers	Exposed group: outpatients from the Outpatient Mental Clinic Unexposed group: not explained	Sample size: n= 155 Exposed group: 85; Unexposed group: 70	Patients with schizophrenia have been receiving atypical or typical APs for at least 1 year before being included in the study, mentally stable.	Persons taking psychoactive substances, affected by other mental, cognitive or nutritional disorders were excluded from the study.	Not explained			September 2016 to June 2017		χ2 test and t-test for independent variables and adopting the results with p<0.05 as significant	study obtained permission number R-I002/355/2016 issued by the Bioethics Committee of the Medical University of Bialystok
#4816	Nunes et al., 2014	To investigate food consumption patterns patients with schizophrenia.	Cross-sectional	Outpatient	Exposed group: Study population: Schizophrenia Diagnostic criteria: ICD-10 Unexposed group: Study population: Healthy volunteers (matched to cases by age, sex, BMI)	Exposed group: outpatient psychiatric service at the Hospital de Clínicas de Porto Alegre, in Porto Alegre, Rio Grande do Sul (RS), Brazil Unexposed group: patient’s friends and volunteers who had no metabolic disturbances or psychiatric illness.	Sample size: n= 50 Exposed group: 25; Unexposed group: 25	Exposed group: outpatients, 18-59 years old with schizophrenia	diagnosis of intellectual impairment, illiterate or those that were already participating in a nutritional intervention program	Exposed group: consecutive sample. Unexposed group: convenience sample.			between April and September 2011	Food intake: Measured using a researcher-administered FFQ.	Categorical variables presented as frequencies and percentages and continuous variables as mean and standard deviation (SD) or median and interquartile range. Chi-squared test was used to test the association between categorical variables and Student t-test or Mann-Whitney U test to compare the mean or median, respectively. Parametric or non parametric tests were used depending on the normality o…	approved by the Ethics Committee in Research of Hospital de Clínicas de Porto Alegre, RS, Brazil (Protocol#11-0106)

## Sheet: NON-RCT-INDEPENDENT VARIABLES
STUDY ID COVIDENCE # (if applicable)	CITATION (Author last name, year)	Analytical sample size	Age Mean (SD), age range (if not available include inclusion age range - state which one is used)	Gender Male n (%)	Ethnicity N (%)	BMI baseline	Participants within analytical sample taking antipsychotic medication	Antipsychotic medication type	Prior AP exposure
#391	de Beaurepaire, 2021	156	41.7 SD not provided	88 (56.4)	Not provided	NR	1	Clozapine 15; olanzapine 33; risperidone 35; aripiprazole 24; haloperidol 27; amisulpride 7; zuclopenthixol 8; fluphenazine 3; pipotiazine 4.	NR
#2	Abbas and Liddle, 2013	60 participants Olanzapine arm: 20 Typical antipsychotics arm: 20 Control arm: 20 Cases: schizophrenia (participants diagnosed with affective or schizoaffective disorders were excluded from the study). Diagnostic criteria: ICD-10 revision criteria	Olanzapine arm: 39.4 (11.5) Typical antipsychotics arm: 39.4 (12.0) Control arm: 40.9 (11.0)	Olanzapine arm: 11 (55) Typical antipsychotics arm: 9 (45) Control arm: 9 (45)	Not provided	BMI, mean (SD): Olanzapine 29.5 (5.40), FGA 27.3 (5.4); control 25.8 (5.0)	Olanzapine arm: 100% Typical antipsychotics arm: 100% Control arm: 0%	Olanzapine arm: olanzapine FGA arm: Zuclopenthixol acetate 5 (25%); Chlorpromazine 3 (15%); Fluphenazine decanoate 1 (5%); Flupentixol 6 (30%); Haloperidol 2 (10%); Stelazine 1 (5%); Pipotiazine palmitate 1 (5%)	Duration of treatment of olanzapine or FGA, in months, mean (SD) Olanzapine: 15.1 (19); FGA: 19.7 (11) Use of other medications (SSRI, TCA, mirtazapine, venlafaxine) in olanzapine-treated group: 8 participants Use of other medications (SSRI, TCA, mirtazapine, venlafaxine) in FGA-treated group: 7 participants
#56	Archie et al., 2007	n= 309 Exposed group:n = 101 Unexposed group: n= 208	Exposed group: 35.0 (10.5) Unexposed group: age range 20 to 69 years (mean and SD not provided)	Exposed group: 64 (63.4) Unexposed group: 74 (35.6)	Exposed group: Aboriginal 1, Black 4, Filipino 1, Japanese 1, Latin American 3, South Asian 4, South East Asian 1, West Asian 1, White 85 Unexposed group: Hispanic 15 (7.2); White, not Hispanic 135 (64.9); African American 7 (3.4); Asian, Pacific Islander 45 (21.6); Missing/not specified 6 (2.9)	Exposed group: Baseline BMI (kg/m2), mean (SD) [for 99/101 participants]: 28.88 (6.16)** Unexposed group: NR	Exposed group: 100%	Exposed group: risperidone 29, olanzapine 26, clozapine 16, combination 15, FGA 15	Duration of AP treatment: NR. (FEP: n=11/101)
#172	Blouin et al., 2008	Sample size: n= 38 Exposed group: n=18 Unexposed group: n= 20 Exposed group: Study population, n (%): Schizophrenia or other related psychoses, treated with a single SGA for at least 3 months. Schizophrenia 15 (83.33), schizoaffective disorders 2 (11.11), delusional disorder 1 (5.56). Diagnostic criteria: DSM-IV, clinician diagnosis	Cases: 30.5 (7.9) Controls: 29.5 (6.7)	Cases: 18 (100) Controls: 20 (100)	Not provided	BMI (kg/m2) mean (SD): SGA-treated group: 28.8 (5.0), unexposed group: 25.0 (3.3). They were significantly different (p= 0.008).	Cases: 100% Controls: 0%	SGAs including clozapine: n = 2; olanzapine: n = 9; risperidone: n = 2; quetiapine: n = 3; ziprasidone: n = 2 Duration of current SGA treatment in months, mean (SD): 24.60 (19.70). SGA-treated group had to be sedentary (practicing <30 minutes of continuous physical activity/week).	SGA-treated group: Duration of current SGA treatment in months, mean (SD): 24.6 (19.7). Prior AP exposure (FGA or SGA) in SGA-treated group months, mean (SD): 35.3 (22.0)
#556	Garriga et al., 2019	34 NW=13 OWO=21 (4 were lost to follow-up but we do not know their BMI classification)	Total sample: 36.8 (12.2) NW: 34.5 (11.4) OWO: 38.2 (12.8)	Total sample: 21 (61.8) NW: 7 (53.9) OWO: 14 (66.7)	Not provided	Baseline BMI (kg/m2), mean (SD): OWO: 30.3 0 (3.70) NW: 22.00 (2.70)	Whole sample	Clozapine Clozapine dose: start dose 12.5-25 mg on 1st day, followed by weekly upward adjustments of 25-50 mg, until satisfactory symptom control or major side effects.	Duration of prior AP treatment in years, mean (SD): OWO: 10.9 (11.0); n=21/21 received SGA NW: 5.2 (7.6); received FGA n=3 (23.1%); SGA n=7 (53.8%), none n=3 (23.1%).
#590	Gothelf et al., 2002	10	Olanzapine-treated group: 17.0 (1.6)	Olanzapine group: 10 (100)	Not provided	Baseline BMI (kg/m2), mean (SD): 24.5 (5.9)	1	Olanzapine Mean (SD) daily dose of olanzapine dose: 14.0 (4.1) mg/day	Prior AP treatment, n: drug naïve n=1, clomipramine n=1, AP medication other than olanzapine n=8. Participants were excluded if they had received other medications that affect weight (lithium, antidepressant or valproate). Mean (SD) washout period: 17.6 days (27.8)
#676	Henderson et al., 2006	Sample size: n= 811 SGA-treated group: n= 88 Unexposed group (NHANES 1999-2000): n= 723	SGA-treated group: 45 (10) Unexposed group (NHANES 1999-2000): 44 (19)	SGA-treatd group: 63 (71.6) Unexposed group (NHANES 1999-2000): 503 (69.6%)	SGA-treated group: Caucasian 62 (70.5), African descent 24 (27.3), Hispanic 1 (0.01), Other 1 (0.01) Unexposed group (NHANES 1999-2000): Caucasian 507 (70.1), African descent 194 (26.8), Hispanic 17 (2.4), Other 5 (0.7)	Exposed group: Baseline BMI (kg/m2), mean (SD): 31.3 (12.7) Unexposed group: Baseline BMI (kg/m2), mean (SD): 28.3 (6.6)	SGA-treated group: 100% Unexposed group (NHANES 1999-2000): 0%	SGA-treated group: 42 olanzapine, 25 clozapine, 15 risperidone, 3 quetiapine, 1 ziprasidone, 2 med-free	NR
#681	Henderson et al., 2010	Sample size: n= 46 Clozapine-treated group: 31 Risperidone-treated group: 15	Clozapine-treated group: 41 (9) Risperidone-treated group: 44 (10)	Clozapine-treated group: 24 (77) Risperidone-treated group: 10 (67)	Clozapine-treated group: Caucasian 28 (90), African American 2 (7), Hispanic 1 (3) Risperidone-treated group: Caucasian 10 (67), African American 5 (33), Hispanic 0 (0)	Clozapine-treated: Baseline BMI (kg/m2), mean (SD): 27.3 (4.6) Risperidone-treated group: Baseline BMI (kg/m2), mean (SD): 25.7 (2.8)	1	Clozapine 31, risperidone 14	NR
#725	Huang et al., 2020	31	Baseline data for 33 participants: 23.5 years; range 18–36 years	Baseline data for 33 participants: 12 (36.4)	Not provided	Baseline BMI (kg/m2), mean (SD): 21.3 (1.7)	1	olanzapine	NR; first-episode schizophrenia patients
#758	Jakobsen et al., 2018	CHANGE trial participants at baseline: baseline data provided for all CHANGE participants ie 428 participants, however only 346 are included in the analyses (but we do not know their sociodemographic chcs) only data from 346 participants included in the analysis (Table 2) DANSDA: only data from 3016 participants included in the analysis (Table 2)	Exposed group: Age (years), mean (SD): NR Unexposed group: Age (years), mean (SD): NR	Exposed group: Sex, male n (%): NR Unexposed group: Sex, male n (%): NR	NR	Exposed group: Baseline BMI (kg/m2), mean (SD): NR Unexposed group: Baseline BMI (kg/m2), mean (SD): NR	Exposed: SGAs (n= 346) including olanzapine, clozapine, quetiapine	Exposed: SGAs (n= 346) including olanzapine, clozapine, quetiapine	Duration of prior AP treatment in SGA-treated group: NR. Use of other medications: NR
#834	Khazaal et al., 2006	Sample size: n= 80 (stratified according to BMI). Exposed group: 40 (20 with BMI <28; 20 with BMI ≥28); Unexposed group: 40 (20 with BMI <28; 20 with BMI ≥28)	Exposed group: Age (years), mean (SD): cases with BMI <28: 31.7 (9.2), cases with BMI ≥28: 36.1 (8.9) Unexposed group: Age (years), mean (SD): participants with BMI <28: 33.9 (13.0), participants with BMI ≥28: 37.2( 8.1)	Exposed group: Sex, male n (%): cases with BMI <28: 11/20 (55), cases with BMI ≥28: 10/20 (50) Unexposed group: Sex, male n (%): participants with BMI <28: 7/20 (35), participants with BMI ≥28: 12 (60)	NR	Exposed group: Baseline BMI (kg/m2), mean (SD): cases with BMI <28:23.6 (2.2) cases with BMI ≥28: 32.9 (6.1) Unexposed group: Baseline BMI (kg/m2), mean (SD): participants with BMI <28: 21.1 (2.5), participants with BMI ≥28: 33.8 (4.9)	Exposed: 100% Unexposed: 0%	Exposed: SGAs including olanzapine, clozapine, quetiapine, risperidone.	All patients in the SGA-treated group (n=40): duration of treatment with SGA in years, mean (SD): 8.30 (6.20) Use of other treatments: most patients were taking ≥1 comedications (alprazolam, atorvastatine, clorazepate, citalopram, esomeprazole, flurazepam, lorazepam, macrogolum, propranolol).
#839	Khazaal et al., 2006
#831	Khazaal et al., 2009	Sample size: n= 37 Exposed group: 22 (10 with weight gain; 12 without weight gain); Unexposed group: 15 (5 with weight gain; 10 without weight gain)	Whole sample: 30 (8.3) Exposed with weight gain: 31.3 (8.3) Exposed without weight Ggn: 31.8 (10.2) Unexposed with weight gain: 32.8 (8.9) Unexposed without weight gain: 25.4 (3.7)	37 (100%)	Not provided	Exposed: Baseline BMI (kg/m2), mean (SD): cases with weight gain: 28.6 (4.2), cases without weight gain: 24 (5.6) Unexposed: Baseline BMI (kg/m2), mean (SD): participants with weight gain: 29.2 (4.3), participants without weight gain: 22.5 (1.7)	Exposed: 100% SGAs including olanzapine 14, clozapine 2, risperidone 2, quetiapine 4	olanzapine14, clozapine 2, risperidone 2, quetiapine 4	NR
#842	Khosravi, 2020	Sample size: n= 308 Exposed group: 154, Unexposed group: 154	Exposed group: Age (years), range: 20-60 Unexposed group: Age (years), range: 20-60	Exposed group: Sex, male n (%): 64 (41.56) Unexposed group: Sex, male n (%): 84 (54.55)	NR	Exposed group: Baseline BMI (kg/m2), mean (SD): NR Unexposed group: Baseline BMI (kg/m2), mean (SD): NR	Exposed group: 100% Unexposed group: none	FGAs, SGAs (n= 154) (no further details provided)	Duration of AP treatment: NR Use of antidepressants or mood stabilizers in previous 3 months was an exclusion criterion.
#884	Kouidrat et al., 2018	Sample size: n= 147 Exposed group: 66; Unexposed group: 81	Exposed: 44 (11) Unexposed: 32 (14)	Whole sample: 67/147 (45.6%) Exposed: 43/66 (65.2%) Unexposed: 24/81 (29.6%)	Not provided	Exposed: Baseline BMI (kg/m2), mean (SD): 30.3 (8.2) Unexposed: Baseline BMI (kg/m2), mean (SD): 24 (3.3)	62/66 (93.94%) of exposed group received APs. APs, n (%): FGA 25 (37.88), SGA 20 (30.30), both 17 (25.76)	62/66 (93.94%) of exposed group received APs. APs, n (%): FGA 25 (37.88), SGA 20 (30.30), both 17 (25.76)	Duration of prior AP treatment: NR Use of other medications, n (%): antidepressants 40 (60.61).
#1073	Mathews et al., 2012	19	27.5 (5.9)	10 (52.6)	White 14 (73.7), African American 2 (10.5), Hispanic 2 (10.5), > one Race 1 (5.3)	Baseline BMI (kg/m2), mean (SD): 25.78 (4.82)	1	olanzapine	No prior exposure, healthy volunteers
#1462	Saugo et al., 2020	Sample size: n= 2367 Exposed group: n= 54; Unexposed group: n= 2313	Exposed group: Subgroup of GET UP study (Ruggeri et al., 2015) participants (patients with FEP), >75% non-affective psychosis. Sociodemographic characteristics of analytical sample (n=54): NR. Age (years), range: 18-54 Unexposed group: Subsample of the Italian National Food Consumption Survey (INRAN-SCAI) 2005-06 sample aged 18-64.90 years (Leclercq et al., 2009). This is a nationally representat…	Exposed group: Sociodemographic characteristics of analytical sample (n=54): NR (sex distribution extracted from Table 2a) Sex, male n (%): 33 (61.1) Unexposed group: Subsample of the Italian National Food Consumption Survey (INRAN-SCAI) 2005-06 sample aged 18-64.90 years (Leclercq et al., 2009). This is a nationally representative sample of the Italian general population (Leclercq et al., 2009).…	Exposed group: Overall GET UP sample (n=96): Italy 76 (84.4), other countries 14 (15.6) Sociodemographic characteristics of analytical sample (n=54): NR Unexposed group: NR	Exposed group: Baseline BMI (kg/m2) of AP-treated females: 21.40 (2.10); AP-treated males: 24.50 (4.40) Unexposed group: Baseline BMI (kg/m2) of female unexposed group: 23.20 (3.80), male unexposed group: 25.40 (3.40).	Exposed group: 100%	Exposed group: Females: FGA: n=6; SGA: n=14; both: n=1 Males: FGA: n=5; SGA: n=25; both: n= 3	Not provided, FEP
#1495	Sentissi et al., 2009	Sample size: n= 153 FGA-treated group: 27 SGA-treated group: 93 Untreated group: 33	33.1 (8.7)	94 (61.4%)	not provided	Baseline BMI (kg/m2), mean (SD): 25.6 (5.5)	120/153 (78.43) of participants received APs, n: clozapine 20, olanzapine 23, amisulpride 14, risperidone 20, aripiprazole 16, FGAs 27 (mainly butyrophenon haloperidol or phenothiazines)	120/153 (78.43) of participants received APs, n: clozapine 20, olanzapine 23, amisulpride 14, risperidone 20, aripiprazole 16, FGAs 27 (mainly butyrophenon haloperidol or phenothiazines)	Duration of AP treatment in months, mean (SD): FGA- and SGA-treated groups: 36.2 (49.7) Untreated group: AP-naive (n=23) or without treatment for at least 3 months.
#1673	Treuer et al., 2009	Sample size: n= 622 (analytical sample size was unclear; 589 completers) Study population, n (%):	Age (years), mean (SD): 32.6 (12.2)	Sex, male n (%): 273 (44)	Country, n (%): China 330 (53.1), Romania 151 (24.3), Mexico 91 (14.60), Taiwan 50 (8.0).	Baseline BMI (kg/m2), mean (SD): 23.2 (3.9)	1	olanzapine	Of 622 participants initially enrolled in the original study, 463 (74.50%) patients had received prior AP therapy before study entry. Participants who had been participating in a weight control programme (WCP) at study entry, n (%): 147/622 (23.6). Of the remaining 475 patients, 99 (20.8%) started a WCP after study entry visit and during olanzapine therapy. During the study, 68 (11%) of the patie…
#260	Case et al., 2010 Study 4 (Treuer et al., 2009)
#212	Briffa and Meehan, 1998	Sample size: n=36	Age (years), mean: Males: 37.2 Females: 42.6	Sex, male n (%): 20 (55.6)	NR	Baseline BMI (kg/m2), mean (SD): NR	Clozapine 36	Clozapine	Depot neuroleptic medications were ceased 4 weeks prior to commencing clozapine treatment, while oral antipsychotics were tapered over a 2-week period. Clozapine was introduced at 25 mg per day and titrated until therapeutic levels were achieved.
#1601	Stip et al., 2012	Sample size: n= 25 Olanzapine arm: n= 15 completers Control arm: n= 10	Age (years), mean: Olanzapine arm: 35.83 (10.12) Control arm: 33.9 (10.76)	Sex, male n (%): Olanzapine arm: 11 (73.3) Control arm: 8 (80)	Ethnicity, n (%): Olanzapine arm: 13 (86.7) Caucasians, 2 (13.3) Caribbean Control arm: 10 (100) Caucasians	Baseline body weight (Kg), mean (SD): Olanzapine arm: 82.0 (16.8) Control arm: NR	Olanzapine 15	Daily mean (SD) dosage of olanzapine: 16.18 mg (6.97	Prior AP treatment, n (21/24 participants received prior AP treatment): 12 risperidone, 6 quetiapine, 2 haloperidol, 1 clozapine, 1 perphenazine, 3 no medication. There was no washout period. (N.B.: sum > 24)
#351	Costa E Silva et al., 2001	Sample size: n= 94 (83 completers)	Age (years), mean: 31.8 (8.3)	Sex, male n (%): 73 (77.7)	NR	NR	Whole sample	Haloperidol lead-in phase: 5-9 days (mean (SD) dose: 12.7 (7.6) mg/day) Olanzapine treatment: 6 weeks (mean (SD) dose: 11.6 (3.4) mg/day).	Duration of prior haloperidol treatment in years, mean: 2.82
#2683	Ntalkitsi et al., 2022	Sample size: n=21	Age (years), mean: 35.9 (10.2)	Sex, male n (%): 13 (61.90)	NR	Baseline BMI (kg/m2), mean (SD): 26.6 (4.89)	Whole sample: 100% 11 (52.38) receiving ‘APs with a lower risk of weight gain and metabolic complications (i.e., aripiprazole, amisulpride, quetiapine, paliperidone, ziprasidone); 10 (47.62) receiving ‘APs with higher risk of weight gain and metabolic complications (i.e., olanzapine, asenapine, clozapine, and risperidone).’	11 (52.38) receiving ‘APs with a lower risk of weight gain and metabolic complications (i.e., aripiprazole, amisulpride, quetiapine, paliperidone, ziprasidone); 10 (47.62) receiving ‘APs with higher risk of weight gain and metabolic complications (i.e., olanzapine, asenapine, clozapine, and risperidone).’	NR
#5578	Friedrich et al., 2023	Sample size: n= 30	Age (years), range: males: 52-80; females: 45-80.	Sex, male n (%): 18 (60)	NR	NR	30 participants (100%)	Clozapine 12, olanzapine 15, haloperidol 3, risperidone 3, quetiapine 2. (some participants were treated with 2 APs).	NR
#4819	Stefańska et al., 2017	Sample size: n= 158 Exposed group: 60; Unexposed group: 98	Exposed group: Age (years), mean (SD) for women: 41.3(11.2) Age (years), mean (SD) for men:34.1 (9.7) Calculated mean age (SD) for exposed group:37.94 (11.05)* Unexposed group: Age (years), mean (SD) for women: 43.0(13.4) Age (years), mean (SD) for men: 33.0 (10.8) Calculated mean age (SD) for unexposed group: 39.12 (13.33)*	Exposed group: Sex, male n (%): 28 (46.67) Unexposed group: Sex, male n (%): 38 (38.78)	NR	Exposed group: Baseline BMI (kg/m2), mean (SD) of females in exposed group: 27.2 (5.7), of males in exposed group: 27.6 (5.9) Unexposed group: Baseline BMI (kg/m2), mean (SD) of females in unexposed group: 25.8 (5.2), of males in unexposed group: 27.3 (5.7)	Exposed group: FGAs or SGAs: Most commonly prescribed (no numbers provided) were olanzapine, risperidone, haloperidol, clozapine. Females, n (%): one AP 15 (47), ≥2 APs 17 (53) Males, n (%): one AP 10 (36), ≥2 APs 18 (64)	Exposed group: FGAs or SGAs: Most commonly prescribed (no numbers provided) were olanzapine, risperidone, haloperidol, clozapine. Females, n (%): one AP 15 (47), ≥2 APs 17 (53) Males, n (%): one AP 10 (36), ≥2 APs 18 (64)	Duration of prior AP treatment: ≥1 year
#4820	Stefańska et al., 2018	Sample size: n= 155 Exposed group: 85; Unexposed group: 70	Exposed group: Reported as age, by sex in years, mean SD: In females 39.0(6.7), males 37.8(11.6) Calculated age of exposed group (years), mean (SD): 38.44 (9.29)* Unexposed group: Reported as age, by sex in years, mean SD: In females 38.2(12.5), males 35.9(8.6) Calculated ageof unexposed group (years), mean (SD): 37.21 (10.99)*	Exposed group: Sex, male n (%):30 (42.86) Unexposed group: Sex, male n (%):40 (47.06)	NR	Exposed group: Baseline BMI (kg/m2), mean (SD) of females in exposed group: 25.1 (5.3), of males in exposed group: 25.0 (4.6). Unexposed group: Baseline BMI (kg/m2), mean (SD) of females in unexposed group: 24.4 (5.0), of males in unexposed group: 25.9 (4.2).	Exposed group 100%	FGAs or SGAs: Most commonly prescribed (no numbers provided) were olanzapine, risperidone, haloperidol, clozapine. 33/85 (39%) received 1 AP; 52/85 (61%) received 2 or 3 APs.	Duration of prior AP treatment: ≥1 year.
#4816	Nunes et al., 2014	Sample size: n= 50 Exposed group: 25; Unexposed group: 25	Exposed group: Age (years), mean (SD): 40.5 (9.2) Unexposed group: Age (years), mean (SD): 37.2 (12.4)	Exposed group: Sex, male n (%):15 (60) Unexposed group: Sex, male n (%): 13 (52)	NR	Exposed group: Baseline BMI (kg/m2), mean (SD): 29.09 (6.30) Unexposed group: Baseline BMI (kg/m2), mean (SD): 26.91 (4.39) (matched to cases by age, sex, BMI)	Exposed group (100%): FGA, n= 7 (28), SGA, n= 17(68); both, n=1 (4).	Exposed group (100%): FGA, n= 7 (28), SGA, n= 17(68); both, n=1 (4).	Duration of AP treatment: NR. Use of other medications: NR

## Sheet: NON-RCT-RESULTS
STUDY ID COVIDENCE # (if applicable)	CITATION (Author last name, year)	Study design	Study popualtion	Exposure group or exposed vs unexposed group	Outcome of interest category		Outcome (measurement)	Analysis	Data format per outcome	Results	Direction of effect (regardless of statistical significance or size of effect)
#391	de Beaurepaire, 2021	Cross-sectional	Study population: Schizophrenia or schizoaffective disorder treated with AP monotherapy for ≤8 years (numbers: NR)	Clozapine 15; olanzapine 33; risperidone 35; aripiprazole 24; haloperidol 27; amisulpride 7; zuclopenthixol 8; fluphenazine 3; pipotiazine 4.	Eating disorders		Bulimia nervosa (according to DSM-IV criteria)	Descriptive data, prevalence of bulimia nervosa	N (%)	Prevalence of bulimia nervosa: 0	NA
#391	de Beaurepaire, 2021	Cross-sectional	Study population: Schizophrenia or schizoaffective disorder treated with AP monotherapy for ≤8 years (numbers: NR)	Clozapine 15; olanzapine 33; risperidone 35; aripiprazole 24; haloperidol 27; amisulpride 7; zuclopenthixol 8; fluphenazine 3; pipotiazine 4.	Eating disorders		Binge eating disorder (BED) syndromal ((fulfilling all BED DSM-IV criteria)	Descriptive data, prevalence of BED syndromal	N (%)	Prevalence of BED syndromal: 7 (4.4%)	NA
#391	de Beaurepaire, 2021	Cross-sectional	Study population: Schizophrenia or schizoaffective disorder treated with AP monotherapy for ≤8 years (numbers: NR)	Clozapine 15; olanzapine 33; risperidone 35; aripiprazole 24; haloperidol 27; amisulpride 7; zuclopenthixol 8; fluphenazine 3; pipotiazine 4.	Eating disorders		Binge eating disorder (BED) subsyndromal (partially fulfilling BED DSM-IV criteria)	Descriptive data; prevalence of BED subsyndromal	N (%)	Prevalence of BED subsyndromal: 29 (18.7%)	NA
#391	de Beaurepaire, 2021	Cross-sectional	Study population: Schizophrenia or schizoaffective disorder treated with AP monotherapy for ≤8 years (numbers: NR)	Clozapine 15; olanzapine 33; risperidone 35; aripiprazole 24; haloperidol 27; amisulpride 7; zuclopenthixol 8; fluphenazine 3; pipotiazine 4.	Eating disorders		Binge eating disorder spectrum disorders (BSD) (Syndromal and subsyndromal BED)	Descriptive data, prevalence of BDS	N (%)	Prevalence of BDS: 36 (23.1%)	NA
#391	de Beaurepaire, 2021	Cross-sectional	Study population: Schizophrenia or schizoaffective disorder treated with AP monotherapy for ≤8 years (numbers: NR)	Clozapine 15; olanzapine 33; risperidone 35; aripiprazole 24; haloperidol 27; amisulpride 7; zuclopenthixol 8; fluphenazine 3; pipotiazine 4.	Night eating		Night eating (Night eating was evaluated by a simple question: “Do you get up at night to eat?”)	Descriptive data, prevalence of night eating	N (%)	Prevalence of night eating: 47 (30%).	NA
#391	de Beaurepaire, 2021	Cross-sectional	Study population: Schizophrenia or schizoaffective disorder treated with AP monotherapy for ≤8 years (numbers: NR)	Clozapine and olanzapine-treated patients	Eating disorders		BSD (Syndromal and subsyndromal BED)	Head-to-head comparison, odds of BSD in participants receiving clozapine/olanzapine compared with the whole sample	OR, CI, p-value	OR of BSD in the clozapine/olanzapine treated group: 2.2000 [1.0167; 4.7607], p-value <0.005	NA
#391	de Beaurepaire, 2021	Cross-sectional	Study population: Schizophrenia or schizoaffective disorder treated with AP monotherapy for ≤8 years (numbers: NR)	Clozapine and olanzapine-treated patients	Night eating		Night eating (Night eating was evaluated by a simple question: “Do you get up at night to eat?”)	Head-to-head comparison, odds of night eating in participants receiving clozapine/olanzapine compared with the whole sample	OR, CI, p-value	OR of night eating in the clozapine/olanzapine treated group: 2.8092 [1.3637; 5.7871], p-value <0.005	NA
#391	de Beaurepaire, 2021	Cross-sectional	Study population: Schizophrenia or schizoaffective disorder treated with AP monotherapy for ≤8 years (numbers: NR)	Risperidone-treated patients	Eating disorders		BSD (Syndromal and subsyndromal BED)	Head-to-head comparison, odds of BSD in participants receiving risperidone compared with the whole sample	OR, CI, p-value	OR of BSD in the risperidone treated group: 0.9841 [0.4021; 2.4084], p-value=NS (not reported)	NA
#391	de Beaurepaire, 2021	Cross-sectional	Study population: Schizophrenia or schizoaffective disorder treated with AP monotherapy for ≤8 years (numbers: NR)	Risperidone-treated patients	Night eating		Night eating (Night eating was evaluated by a simple question: “Do you get up at night to eat?”)	Head-to-head comparison, odds of night eating in participants receiving risperidone compared with the whole sample	OR, CI, p-value	OR of night eating in the risperidone treated group: 0.9081 [0.3963; 2.0807], p-value=NS (not reported)	NA
#391	de Beaurepaire, 2021	Cross-sectional	Study population: Schizophrenia or schizoaffective disorder treated with AP monotherapy for ≤8 years (numbers: NR)	Aripiprazole-treated patients	Eating disorders		BSD (Syndromal and subsyndromal BED)	Head-to-head comparison, odds of BSD in participants receiving aripiprazole compared with the whole sample	OR, CI, p-value	OR of BSD in the aripiprazole-treated group: 0.6250 [0.1989; 1.9640], p-value=NS (not reported)	NA
#391	de Beaurepaire, 2021	Cross-sectional	Study population: Schizophrenia or schizoaffective disorder treated with AP monotherapy for ≤8 years (numbers: NR)	Aripiprazole-treated patients	Night eating		Night eating (Night eating was evaluated by a simple question: “Do you get up at night to eat?”)	Head-to-head comparison, odds of night eating in participants receiving aripiprazole compared with the whole sample	OR, CI, p-value	OR of night eating in the aripiprazole-treated group: 0.5639 [0.1971; 1.6131], p-value=NS (not reported)	NA
#391	de Beaurepaire, 2021	Cross-sectional	Study population: Schizophrenia or schizoaffective disorder treated with AP monotherapy for ≤8 years (numbers: NR)	FGA-treated patients	Eating disorders		BSD (Syndromal and subsyndromal BED)	Head-to-head comparison, odds of BSD in participants receiving FGA compared with the whole sample	OR, CI, p-value	OR of BSD in the FGA-treated group: 0.5505 [0.2303; 1.3162], p-value=NS (not reported)	NA
#391	de Beaurepaire, 2021	Cross-sectional	Study population: Schizophrenia or schizoaffective disorder treated with AP monotherapy for ≤8 years (numbers: NR)	FGA-treated patients	Night eating		Night eating (Night eating was evaluated by a simple question: “Do you get up at night to eat?”)	Head-to-head comparison, odds of night eating in participants receiving FGA compared with the whole sample	OR, CI, p-value	OR of night eating in the FGA-treated group: 0.4851 [0.2178; 1.0805], p-value=NS (not reported)	NA
#391	de Beaurepaire, 2021	Cross-sectional	Study population: Schizophrenia or schizoaffective disorder treated with AP monotherapy for ≤8 years (numbers: NR)	Participants receiving clozapine, olanzapine, risperidone, aripiprazole, FGA	Eating disorders		BSD (Syndromal and subsyndromal BED)	Head-to-head comparison, odds of BSD in participants receiving antipsychotics for 2 to 8 years compared to those receiving antipsychotic treatement for 2 years (refernce group)	OR, CI, p-value	OR of BSD in those receiving antipsychotics for 2 to 8 years versus those receiving antipsychotics for 2 years (reference group): 0.8640 [0.4355; 1.7140], p-value=NS (not reported)	NA
#391	de Beaurepaire, 2021	Cross-sectional	Study population: Schizophrenia or schizoaffective disorder treated with AP monotherapy for ≤8 years (numbers: NR)	Participants receiving clozapine, olanzapine, risperidone, aripiprazole, FGA	Night eating		Night eating (Night eating was evaluated by a simple question: “Do you get up at night to eat?”)	Head-to-head comparison, odds of night eating in participants receiving antipsychotics for 2 to 8 years compared to those receiving antipsychotic treatement for 2 years (reference group)	OR, CI, p-value	OR of night eating in those receiving antipsychotics for 2 to 8years versus those receiving antipsychotics for 2 years (reference group): 0.8640 [0.4355; 1.7140], p-value=NS (not reported)	NA
#391	de Beaurepaire, 2021	Cross-sectional	Study population: Schizophrenia or schizoaffective disorder treated with AP monotherapy for ≤8 years (numbers: NR)	Clozapine/olanzapine	Eating disorders		BSD (Syndromal and subsyndromal BED)	Head-to-head comparison, odds of BSD in participants receiving clozapine/olanzapine for 2 to 8 years compared to those receiving antipsychotic treatement for 2 years (refernce group)	OR, CI, p-value	OR of BSD in those receiving clozapine/olanzapine for 2 to 8 years versus those receiving antipsychotics for 2 years (reference group):0.2036 [0.0485; 0.8548], p <0.005	NA
#391	de Beaurepaire, 2021	Cross-sectional	Study population: Schizophrenia or schizoaffective disorder treated with AP monotherapy for ≤8 years (numbers: NR)	Clozapine/olanzapine	Night eating		Night eating (Night eating was evaluated by a simple question: “Do you get up at night to eat?”)	Head-to-head comparison, odds of night eating in participants receiving clozapine/olanzapine for 2 to 8 years compared to those receiving treatement for 2 years (reference group)	OR, CI, p-value	OR of night eating in those receiving clozapine/olanzapine for 2 to 8years versus those receiving treatment for 2 years (reference group): 0.9441 [0.2982; 2.9882], p-value=NS (not reported)	NA
#391	de Beaurepaire, 2021	Cross-sectional	Study population: Schizophrenia or schizoaffective disorder treated with AP monotherapy for ≤8 years (numbers: NR)	Risperidone	Eating disorders		BSD (Syndromal and subsyndromal BED)	Head-to-head comparison, odds of BSD in participants receiving risoeridone for 2 to 8 years compared to those receiving risperidone for 2 years (refernce group)	OR, CI, p-value	OR of BSD in those receiving risperidone for 2 to 8 years versus those receiving risperidone for 2 years (reference group):0.8000 [0.1647; 3.8848], p-value: NS	NA
#391	de Beaurepaire, 2021	Cross-sectional	Study population: Schizophrenia or schizoaffective disorder treated with AP monotherapy for ≤8 years (numbers: NR)	Risperidone	Night eating		Night eating (Night eating was evaluated by a simple question: “Do you get up at night to eat?”)	Head-to-head comparison, odds of night eating in participants receiving risperidone for 2 to 8 years compared to those receiving risperidone for 2 years (reference group)	OR, CI, p-value	OR of night eating in those receiving risperidone for 2 to 8years versus those receiving risperidone for 2 years (reference group): 0.4444 [0.0995; 1.9858], p-value=NS (not reported)	NA
#391	de Beaurepaire, 2021	Cross-sectional	Study population: Schizophrenia or schizoaffective disorder treated with AP monotherapy for ≤8 years (numbers: NR)	Aripiprazole	Eating disorders		BSD (Syndromal and subsyndromal BED)	Head-to-head comparison, odds of BSD in participants receiving aripiprazole for 2 to 8 years compared to those receiving aripiprazole for 2 years (refernce group)	OR, CI, p-value	OR of BSD in those receiving aripiprazole for 2 to 8 years versus those receiving aripiprazole for 2 years (reference group):0.3333 [0.0294; 3.7750], p-value: NS	NA
#391	de Beaurepaire, 2021	Cross-sectional	Study population: Schizophrenia or schizoaffective disorder treated with AP monotherapy for ≤8 years (numbers: NR)	Aripiprazole	Night eating		Night eating (Night eating was evaluated by a simple question: “Do you get up at night to eat?”)	Head-to-head comparison, odds of night eating in participants receiving aripiprazole for 2 to 8 years compared to those receiving aripiprazole for 2 years (reference group)	OR, CI, p-value	OR of night eating in those receiving aripiprazole for 2 to 8 years versus those receiving aripiprazole for 2 years (reference group): 2.0625 [0.2770; 15.3574], p-value=NS (not reported)	NA
#391	de Beaurepaire, 2021	Cross-sectional	Study population: Schizophrenia or schizoaffective disorder treated with AP monotherapy for ≤8 years (numbers: NR)	FGA	Eating disorders		BSD (Syndromal and subsyndromal BED)	Head-to-head comparison, odds of BSD in participants receiving FGA for 2 to 8 years compared to those receiving FGA for 2 years (refernce group)	OR, CI, p-value	OR of BSD in those receiving FGA for 2 to 8 years versus those receiving FGA for 2 years (reference group):0.2133 [0.0382; 1.1901], p-value: NS	NA
#391	de Beaurepaire, 2021	Cross-sectional	Study population: Schizophrenia or schizoaffective disorder treated with AP monotherapy for ≤8 years (numbers: NR)	FGA	Night eating		Night eating (Night eating was evaluated by a simple question: “Do you get up at night to eat?”)	Head-to-head comparison, odds of night eating in participants receiving FGA for 2 to 8 years compared to those receiving FGA for 2 years (reference group)	OR, CI, p-value	OR of night eating in those receiving FGA for 2 to 8 years versus those receiving FGA for 2 years (reference group): 1.2857 [0.3129; 5.2829], p-value=NS (not reported)	NA
#2	Abbas and Liddle, 2013	cross-sectional	Olanzapine and typical antipsychotics arms: patients with schizophrenia according to ICD-10 revision criteria. Control group: healthy volunteers (working in a MH unit)	Olanzapine-treated group/ unexposed group n= 20/20	General craving	free living	General food craving (over the past month) measured via Food Craving Inventory (FCI)	Difference in general food craving score means between olanzapine-treated group and unexposed group	mean (SD)	Olanzapine group: 1.95 (0.70), control group: 1.88 (0.53)	▲
#2	Abbas and Liddle, 2013	cross-sectional	Olanzapine and typical antipsychotics arms: patients with schizophrenia according to ICD-10 revision criteria. Control group: healthy volunteers (working in a MH unit)	FGA-treated group/ unexposed group n= 20/20	General craving	free living	General food craving (over the past month) measured via Food Craving Inventory (FCI)	Difference in general food craving score means between FGA-treated group and unexposed group	mean (SD)	FGA group: 2.23(0.86), control group: 1.88 (0.53)	▲
#2	Abbas and Liddle, 2013	cross-sectional	Olanzapine and typical antipsychotics arms: patients with schizophrenia according to ICD-10 revision criteria. Control group: healthy volunteers (working in a MH unit)	Olanzapine-treated group/ unexposed group n= 20/20	Craving for carbohydrates	free living	Specific craving for carbohydrates (over the past month) measured via Food Craving Inventory (FCI)	Difference in carbohydrate craving score means between olanzapine-treated group and unexposed group	mean (SD)	Olanzapine group: 2.09 (0.88), control group: 1.94 (0.78)	▲
#2	Abbas and Liddle, 2013	cross-sectional	Olanzapine and typical antipsychotics arms: patients with schizophrenia according to ICD-10 revision criteria. Control group: healthy volunteers (working in a MH unit)	FGA-treated group/ unexposed group n= 20/20	Craving for carbohydrates	free living	Specific craving for carbohydrates (over the past month) measured via Food Craving Inventory (FCI)	Difference in carbohydrate craving score means between FGA-treated group and unexposed group	mean (SD)	FGAl group: 2.37 (0.98), control group: 1.94 (0.78)	▲
#2	Abbas and Liddle, 2013	cross-sectional	Olanzapine and typical antipsychotics arms: patients with schizophrenia according to ICD-10 revision criteria. Control group: healthy volunteers (working in a MH unit)	Olanzapine-treated group/ unexposed group n= 20/20	Craving for sweets	free living	Specific craving for sweets (over the past month) measured via Food Craving Inventory (FCI)	Difference in sweet craving score means between olanzapine-treated group and unexposed group	mean (SD),	Olanzapine group: 2.03 (0.89), control group: 2.07 (0.71)	▼
#2	Abbas and Liddle, 2013	cross-sectional	Olanzapine and typical antipsychotics arms: patients with schizophrenia according to ICD-10 revision criteria. Control group: healthy volunteers (working in a MH unit)	FGA-treated group/ unexposed group n= 20/20	Craving for sweets	free living	Specific craving for sweets (over the past month) measured via Food Craving Inventory (FCI)	Difference in sweet craving score means between FGA-treated group and unexposed group	mean (SD)	FGA group: 2.18 (0.90), control group: 2.07 (0.71)	▲
#2	Abbas and Liddle, 2013	cross-sectional	Olanzapine and typical antipsychotics arms: patients with schizophrenia according to ICD-10 revision criteria. Control group: healthy volunteers (working in a MH unit)	Olanzapine-treated group/ unexposed group n= 20/20	Craving for FFF	free living	Specific craving for fast-food fats (over the past month) measured via Food Craving Inventory (FCI)	Difference in FFF craving score means between olanzapine-treated group and unexposed group	mean (SD)	Olanzapine group: 1.90 (0.67), control group: 2.00 (0.60)	▼
#2	Abbas and Liddle, 2013	cross-sectional	Olanzapine and typical antipsychotics arms: patients with schizophrenia according to ICD-10 revision criteria. Control group: healthy volunteers (working in a MH unit)	FGA-treated group/ unexposed group n= 20/20	Craving for FFF	free living	Specific craving for fast-food fats (over the past month) measured via Food Craving Inventory (FCI)	Difference in FFF craving score means between FGA-treated group and unexposed group	mean (SD)	typical group: 2.25 (0.69), control group:2.00 (0.60)	▲
#2	Abbas and Liddle, 2013	cross-sectional	Olanzapine and typical antipsychotics arms: patients with schizophrenia according to ICD-10 revision criteria. Control group: healthy volunteers (working in a MH unit)	Olanzapine-treated group/ unexposed group n= 20/20	Craving for high fats	free living	Specific craving for high fats (over the past month) measured via Food Craving Inventory (FCI)	Difference in high fats craving score means between olanzapine-treated group and unexposed group	mean (SD)	Olanzapine group: 1.73 (0.67), control group: 1.58 (0.59)	▲
#2	Abbas and Liddle, 2013	cross-sectional	Olanzapine and typical antipsychotics arms: patients with schizophrenia according to ICD-10 revision criteria. Control group: healthy volunteers (working in a MH unit)	FGA-treated group/ unexposed group n= 20/20	Craving for high fats	free living	Specific craving for high fats (over the past month) measured via Food Craving Inventory (FCI)	Difference in high fats craving score means between FGA-treated group and unexposed group	mean (SD)	typical group: 2.15 (1.00), control group: 1.58 (0.59)	▲
#56	Archie et al., 2007	Cross-sectional	FGA or SGA including risperidone: n= 29; olanzapine: n= 26; clozapine: n= 16; combination: n=15; FGA: n=12	Risperidone 29, Olanzapine 26, Clozapine 16, Combination 15, FGA 15	Fat intake	free living	Daily fat intake (scores derived from Dietary Fat Screener were converted into total fat and saturated fat estimates on the basis of prediction equations for daily nutrient intake reported by Block and colleagues))	Daily fat intake among participants, by sex	mean (SD), t-test p-value	Total daily fat (g): Males: 86.7 (19.1), females: 96.1 (21.9), p-value: 0.03 Daily saturated fat (g): Males: 29.1 (7.1), females: 25 (8.0), p-value: 0.008 Daily percentage of calories from fat: Males: 33.3 (4.8), females: 35 (5.6), p-value: 0.097	NA
#56	Archie et al., 2007	Cross-sectional	FGA or SGA including risperidone: n= 29; olanzapine: n= 26; clozapine: n= 16; combination: n=15; FGA: n=13	Risperidone 29, Olanzapine 26, Clozapine 16, Combination 15, FGA 15	Fruit and vegetable intake	free living	Daily fruit and vegetable intake (sores were derived from the Fruit and Vegetable and Fibre Screener)	Daily fruit and vegetable intake among participants, by sex	Mean (SD), p-value	Fruit and vegetable servings (per day): Males: 5.8 (2.5), females: 6.4 (3.1), p-value: 0.31	NA
#56	Archie et al., 2007	Cross-sectional	FGA or SGA including risperidone: n= 29; olanzapine: n= 26; clozapine: n= 16; combination: n=15; FGA: n=14	Risperidone 29, Olanzapine 26, Clozapine 16, Combination 15, FGA 15	Dietary fibre intake	free living	Daily dietary fibre intake	Daily dietary fibre intake among participants, by sex	Mean (SD), p-value	Daily dietary fiber (g): Males: 19.9 (5.0), females: 17.7 (6.1), p-value: 0.05	NA
#56	Archie et al., 2007	Cross-sectional	Exposed group: FGA or SGA including risperidone: n= 29; olanzapine: n= 26; clozapine: n= 16; combination: n=15; FGA: n=15 Unexposed: healthy	Exposed group/ Unexposed group n=101/208	Fruit and vegetable intake (servings/day)	Natural setting	Fruit and vegetable intake (measured by the Fruit and Vegetable and Fibre Screener)	proportion of exposed group versus unexposed group with low fruit and vegetable intake	number (%), chi-square p-value	Difference in fruit and vegetable intake between participants with psychotic disorders and the San Francisco Bay sample (p-value: 0.04) Low fruit and vegetable intake: Participants with psychotic disorder 16 (16%), San Francisco Bay sample: 56 (27%) Normal fruit and vegetable intake: Participants with psychotic disorder 85 (84%), San Francisco Bay sample: 155 (73%) Fruit and vegetable intake was …	▲
#56	Archie et al., 2007	Cross-sectional	Exposed group: FGA or SGA including risperidone: n= 29; olanzapine: n= 26; clozapine: n= 16; combination: n=15; FGA: n=15 Unexposed: healthy	Exposed group/ Unexposed group n=101/208	Fruit and vegetable intake (servings/day)	Natural setting	Dietary fat intake (measured by Dietary Fat Screener)	proportion of exposed group versus unexposed group with lhigh fat intake	number (%), chi-square p-value	Difference in fat intake between participants with psychotic disorders and the San Francisco Bay sample (p-value: 0.001) High fat intake: Participants with psychotic disorder 46 (46%), San Francisco Bay sample: 54 (25) Normal fat intake: Participants with psychotic disorder 54 (54%), San Francisco Bay sample: 157 (75%) Participants with psychotic disorders had significantly higher fat intake than…	▲
#172	Blouin et al., 2008	Cross-sectional	Sample size: n= 38 Exposed group: n=18 Unexposed group: n= 20 Exposed group: Study population, n (%): Schizophrenia or other related psychoses, treated with a single SGA for at least 3 months. Schizophrenia 15 (83.33), schizoaffective disorders 2 (11.11), delusional disorder 1 (5.56). Diagnostic criteria: DSM-IV, clinician diagnosis	SGA-treated group/ Unexposed group n= 18/20	Dietary restraint		Cognitive dietary restraint (measured by the Three-Factor Eating Questionnaire (TFEQ))	Cognitive dietary restraint of SGA-treated patients and contol group	TFEQ scores: mean (SD) Student's unpaired t-test p-value	Cognitive dietary restraint: Reference group: 4.7 (3.1), SGA group: 7.1 (4.0), p-value= 0.05 (Strategic dieting behavior: Reference group 0.4 (0.9), SGA group 1.1 (1.2), p-value= 0.05; Attitude to self-regulation: Reference group 1.3 ( 0.9), SGA group 1.4 (0.9), p-value= NS (not provided); Avoidance of fattening food Reference group 1.5 (1.0), SGA group 2.5 (1.2), p-value= 0.01)	▲
#172	Blouin et al., 2008	Cross-sectional	Sample size: n= 38 Exposed group: n=18 Unexposed group: n= 20 Exposed group: Study population, n (%): Schizophrenia or other related psychoses, treated with a single SGA for at least 3 months. Schizophrenia 15 (83.33), schizoaffective disorders 2 (11.11), delusional disorder 1 (5.56). Diagnostic criteria: DSM-IV, clinician diagnosis	SGA-treated group/ Unexposed group n= 18/20	Disinhibition		Disinhibition (measured by the Three-Factor Eating Questionnaire (TFEQ))	Disinhibition of SGA-treated patients and contol group	TFEQ scores: mean (SD) Student's unpaired t-test p-value	Disinhibition: Reference group: 3.8 (2.3), SGA group: 5.6 (2.3), p-value= 0.03 (Habitual susceptibility: Reference group 0.1 (0.4), SGA group 0.8 (0.9), p-value= 0.005; Emotional susceptibility: Reference group 0.3 (0.9), SGA group 0.9 (1.1), p-value= 0.05; Situational susceptibility: Reference group 2.0 (1.4), SGA group 2.0 (1.5), p-value NS (not provided)).	▲
#172	Blouin et al., 2008	Cross-sectional	Sample size: n= 38 Exposed group: n=18 Unexposed group: n= 20 Exposed group: Study population, n (%): Schizophrenia or other related psychoses, treated with a single SGA for at least 3 months. Schizophrenia 15 (83.33), schizoaffective disorders 2 (11.11), delusional disorder 1 (5.56). Diagnostic criteria: DSM-IV, clinician diagnosis	SGA-treated group/ Unexposed group n= 18/20	Susceptibility to unger		Susceptibility to hunger (measured by the Three-Factor Eating Questionnaire (TFEQ0)	Susceptibility to hunger of SGA-treated patients and contol group	TFEQ scores: mean (SD) Student's unpaired t-test p-value	Susceptibility to hunger: Reference group: 2.4 (2.3), SGA group: 5.7 (2.4), p-value= 0.0001 (Internal locus: Reference group 0.6 (1.0), SGA group 2.0 (1.8), p-value= 0.009; External locus: Reference group 1.2 (1.1), SGA group 2.4 (0.7), p-value= 0.0005)	▲
#172	Blouin et al., 2008	Cross-sectional	Sample size: n= 38 Exposed group: n=18 Unexposed group: n= 20 Exposed group: Study population, n (%): Schizophrenia or other related psychoses, treated with a single SGA for at least 3 months. Schizophrenia 15 (83.33), schizoaffective disorders 2 (11.11), delusional disorder 1 (5.56). Diagnostic criteria: DSM-IV, clinician diagnosis	SGA-treated group/ Unexposed group n= 18/20	Hunger	lab	Degree of hunger after the standardized breakfast (measured using a visual analogue scale)	Degree of hunger after the standardized breakfast of SGA-treated group and control	Student's unpaired t-test p-value	After adjusting for baseline values, the degree of hunger between the two groups was significantly higher for the SGA-treated group compared with control group at times 10, 20, and 60 min after the meal (P ≤ 0.03) as well as when measured as postprandial area under the curve (P = 0.03).	▲
#172	Blouin et al., 2008	Cross-sectional	Sample size: n= 38 Exposed group: n=18 Unexposed group: n= 20 Exposed group: Study population, n (%): Schizophrenia or other related psychoses, treated with a single SGA for at least 3 months. Schizophrenia 15 (83.33), schizoaffective disorders 2 (11.11), delusional disorder 1 (5.56). Diagnostic criteria: DSM-IV, clinician diagnosis	Clozapine 2, olanzapine 9, risperidone 2, quetiapine 3, ziprasidone 2	Satiety quotient	lab	Satiety Quotient (SQ) for degree of hunger measured after a standardised breakfast ('SQ (mm/kcal) represents the effect of food intake on appetite sensations relative to energy intake. Calculated at various time points following consumption, the SQ gives a temporal profile of the satiating efficiency of the breakfast. The higher the quotient, the greater the satiating effect of a meal.')	Satiety Quotient (SQ) for degree of hunger measured after a standardised breakfast	Student's unpaired t-test p-value	SGA-treated patients had a significantly lower satiating effect every 10 min for a 60-min period after the standardized breakfast compared with the reference group (P ≤ 0.02). Moreover, the mean postprandial satiating efficiency of standardized breakfast on the degree of hunger was also statistically different between the two groups (P = 0.002), suggesting that patients were overall less physiolo…	▼
#172	Blouin et al., 2008	Cross-sectional	Sample size: n= 38 Exposed group: n=18 Unexposed group: n= 20 Exposed group: Study population, n (%): Schizophrenia or other related psychoses, treated with a single SGA for at least 3 months. Schizophrenia 15 (83.33), schizoaffective disorders 2 (11.11), delusional disorder 1 (5.56). Diagnostic criteria: DSM-IV, clinician diagnosis	Clozapine 2, olanzapine 9, risperidone 2, quetiapine 3, ziprasidone 2	Food intake	lab	A cold buffet-type meal was offered to participants ~3h after the standardized breakfast to measure macronutrient preferences and spontaneous intake. 'To determine macronutrient preferences and spontaneous intake from the buffet, food was weighed before and after the buffet to quantify the intake of each food. Energy, protein, lipid, and carbohydrate intakes were cal_x0002_culated using the Canad…	Difference in mean total caloric intake between SGA-treated group and unexposed group	mean (SD), Student's unpaired t-test p-value	Energy intake (kcal) Control: 983 (292), SGA: 850 (318), p-value= NS	▼
#172	Blouin et al., 2008	Cross-sectional	Sample size: n= 38 Exposed group: n=18 Unexposed group: n= 20 Exposed group: Study population, n (%): Schizophrenia or other related psychoses, treated with a single SGA for at least 3 months. Schizophrenia 15 (83.33), schizoaffective disorders 2 (11.11), delusional disorder 1 (5.56). Diagnostic criteria: DSM-IV, clinician diagnosis	Clozapine 2, olanzapine 9, risperidone 2, quetiapine 3, ziprasidone 2	Food intake	lab	A cold buffet-type meal was offered to participants ~3h after the standardized breakfast to measure macronutrient preferences and spontaneous intake. 'To determine macronutrient preferences and spontaneous intake from the buffet, food was weighed before and after the buffet to quantify the intake of each food. Energy, protein, lipid, and carbohydrate intakes were cal_x0002_culated using the Canad…	Difference in mean carbohydrate intake between SGA-treated group and unexposed group	mean (SD), Student's unpaired t-test p-value	Carbohydrates (%): Control: 49.1 (9.2), SGA : 46.6 (7.4), p-value=NS Carbohydrates (g): Control: 118.4 (33.8), SGA: 102.0 (42.0), p-value=NS	▼
#172	Blouin et al., 2008	Cross-sectional	Sample size: n= 38 Exposed group: n=18 Unexposed group: n= 20 Exposed group: Study population, n (%): Schizophrenia or other related psychoses, treated with a single SGA for at least 3 months. Schizophrenia 15 (83.33), schizoaffective disorders 2 (11.11), delusional disorder 1 (5.56). Diagnostic criteria: DSM-IV, clinician diagnosis	Clozapine 2, olanzapine 9, risperidone 2, quetiapine 3, ziprasidone 2	Food intake	lab	A cold buffet-type meal was offered to participants ~3h after the standardized breakfast to measure macronutrient preferences and spontaneous intake. 'To determine macronutrient preferences and spontaneous intake from the buffet, food was weighed before and after the buffet to quantify the intake of each food. Energy, protein, lipid, and carbohydrate intakes were cal_x0002_culated using the Canad…	Difference in mean lipid intake between SGA-treated group and unexposed group	mean (SD), Student's unpaired t-test p-value	Lipids (%): Control: 33.4 (8.0), SGA : 33.3 (4.6), p-value= NS Lipids (g): Control: 37.6 (16.6), SGA: 31.6 (13.1), p-value= NS	▼
#172	Blouin et al., 2008	Cross-sectional	Sample size: n= 38 Exposed group: n=18 Unexposed group: n= 20 Exposed group: Study population, n (%): Schizophrenia or other related psychoses, treated with a single SGA for at least 3 months. Schizophrenia 15 (83.33), schizoaffective disorders 2 (11.11), delusional disorder 1 (5.56). Diagnostic criteria: DSM-IV, clinician diagnosis	Clozapine 2, olanzapine 9, risperidone 2, quetiapine 3, ziprasidone 2	Food intake	lab	A cold buffet-type meal was offered to participants ~3h after the standardized breakfast to measure macronutrient preferences and spontaneous intake. 'To determine macronutrient preferences and spontaneous intake from the buffet, food was weighed before and after the buffet to quantify the intake of each food. Energy, protein, lipid, and carbohydrate intakes were cal_x0002_culated using the Canad…	Difference in mean protein intake between SGA-treated group and unexposed group	mean (SD), Student's unpaired t-test p-value	Proteins (%): Control: 17.5 (3.6), SGA : 20.1 (6.6), p-value= 0.1 Proteins (g) Control: 42.7 (15.2), SGA: 40.3 (16.3), p-value= NS	◄►
#172	Blouin et al., 2008	Cross-sectional	Sample size: n= 38 Exposed group: n=18 Unexposed group: n= 20 Exposed group: Study population, n (%): Schizophrenia or other related psychoses, treated with a single SGA for at least 3 months. Schizophrenia 15 (83.33), schizoaffective disorders 2 (11.11), delusional disorder 1 (5.56). Diagnostic criteria: DSM-IV, clinician diagnosis	Clozapine 2, olanzapine 9, risperidone 2, quetiapine 3, ziprasidone 2	SQ	lab	Satiety Quotient (SQ) for degree of hunger measured immediately after buffet-type meal ('SQ (mm/kcal) represents the effect of food intake on appetite sensations relative to energy intake. 'The higher the quotient, the greater the satiating effect of a meal.)	Satiety quotient (SQ) for degree of hunger measured immediately after the buffet-type meal	mean (SD), Student's unpaired t-test p-value	SQ for degree of hunger (mm/kcal): Control: 8.8 (3.8), SGA: 9.8 (7.5), p-value= NS	▲
#172	Blouin et al., 2008	Cross-sectional	Sample size: n= 38 Exposed group: n=18 Unexposed group: n= 20 Exposed group: Study population, n (%): Schizophrenia or other related psychoses, treated with a single SGA for at least 3 months. Schizophrenia 15 (83.33), schizoaffective disorders 2 (11.11), delusional disorder 1 (5.56). Diagnostic criteria: DSM-IV, clinician diagnosis	Clozapine 2, olanzapine 9, risperidone 2, quetiapine 3, ziprasidone 2	SQ	lab	Satiety quotient (SQ) for prospective food measured immediately after the buffet-type meal ('SQ (mm/kcal) represents the effect of food intake on appetite sensations relative to energy intake. 'The higher the quotient, the greater the satiating effect of a meal.)	Satiety quotient (SQ) for prospective food measured immediately after the buffet-type meal	mean (SD), Student's unpaired t-test p-value	SQ for prospective food consumption (mm/kcal) Control: 8.0 (3.8), SGA: 11.0 (7.8), p-value= NS	▲
#172	Blouin et al., 2008	Cross-sectional	Sample size: n= 38 Exposed group: n=18 Unexposed group: n= 20 Exposed group: Study population, n (%): Schizophrenia or other related psychoses, treated with a single SGA for at least 3 months. Schizophrenia 15 (83.33), schizoaffective disorders 2 (11.11), delusional disorder 1 (5.56). Diagnostic criteria: DSM-IV, clinician diagnosis	Clozapine 2, olanzapine 9, risperidone 2, quetiapine 3, ziprasidone 2				Intercorrelations between TFEQ’s subscores and macronutrient preferences and spontaneous intake from the buffet were also performed. I do not believe this should be included here. It is more of a mechanism.	Spearman correlation coefficients, p-value	Intercorrelations between TFEQ’s subscores and macronutrient preferences and spontaneous intake from the buffet were also performed. Results revealed that, among patients, higher avoidance of fattening food was associated with lower energy, absolute lipid, and carbohydrate intakes from the buffet (−0.55 ≤ r ≤ −0.57; P ≤ 0.02). Among patients treated with SGA, lower satiation from the buffet (lowe…	NA
#172	Blouin et al., 2008	Cross-sectional	Sample size: n= 38 Exposed group: n=18 Unexposed group: n= 20 Exposed group: Study population, n (%): Schizophrenia or other related psychoses, treated with a single SGA for at least 3 months. Schizophrenia 15 (83.33), schizoaffective disorders 2 (11.11), delusional disorder 1 (5.56). Diagnostic criteria: DSM-IV, clinician diagnosis	Clozapine 2, olanzapine 9, risperidone 2, quetiapine 3, ziprasidone 2				Correlation between duration of overall antpsychotic treatment and internal susceptibility to hunger	Spearman correlation coefficients, p-value	The duration of overall antipsychotic treatment (including all previous first generation antipsychotics or SGA therapy) was associated with decreased internal susceptibility to hunger (r = −0.49; P =0.04) Mentioned in 'Discussion section'. No further details provided	NA
#172	Blouin et al., 2008	Cross-sectional	Sample size: n= 38 Exposed group: n=18 Unexposed group: n= 20 Exposed group: Study population, n (%): Schizophrenia or other related psychoses, treated with a single SGA for at least 3 months. Schizophrenia 15 (83.33), schizoaffective disorders 2 (11.11), delusional disorder 1 (5.56). Diagnostic criteria: DSM-IV, clinician diagnosis	Clozapine 2, olanzapine 9, risperidone 2, quetiapine 3, ziprasidone 2				Correlation between duration of current SGA therapy and cognitive dietary restraint, and strategic dieting ebhaviour	Spearman correlation coefficients, p-value	The duration of current SGA therapy was associated with decreased cognitive dietary restraint (r = −0.50; P = 0.03) and strategic dieting behavior (r = −0.52; P = 0.03) Mentioned in 'Discussion section'. No further details provided	NA
#172	Blouin et al., 2008	Cross-sectional	Sample size: n= 38 Exposed group: n=18 Unexposed group: n= 20 Exposed group: Study population, n (%): Schizophrenia or other related psychoses, treated with a single SGA for at least 3 months. Schizophrenia 15 (83.33), schizoaffective disorders 2 (11.11), delusional disorder 1 (5.56). Diagnostic criteria: DSM-IV, clinician diagnosis	Clozapine 2, olanzapine 9, risperidone 2, quetiapine 3, ziprasidone 2				Correlation between duration of current SGA therapy and emotional susceptibility to disinhibition.	Spearman correlation coefficients, p-value	The duration of current SGA therapy was associated with decreased emotional susceptibility to disinhibition (r = −0.62; P = 0.006).' Mentioned in 'Discussion section'. No further details provided	NA
#212	Briffa and Meehan, 1998	pre-post study	Patients entering a clozapine treatment program (patients diagnosed with schizphrenia or shizoaffective disorder, diagnostic criteria: DSM-III-R)	Whole sample: Clozapine	Appetite	free living	Changes in appetite over the frist 3 months of treatmnet	Number of participants who decsribed a 'craving for food' or 'feeling hunrgy' in the weeks following clozapine treatment (reported in Discussion section)	Number	13/36 participants decsribed a 'craving for food' or 'feeling hunry' in the weeks following clozapine treatment	NA
#556	Garriga et al., 2019	18-week prospective study	patients diagnosed with schizophrenia, schizoaffective, or bipolar disorder with clinical indication to start clozapine treatment Diagnostic criteria: DSMIV-TR	Clozapine, NW group	Craving	free living	General food craving over the past month (measured by FCI-SP)	Changes in mean total food craving scores from baseline to week 18, in the normal weight (NW) group	baseline mean, estimated mean difference, 95% CI, p-value Mean difference= baseline mean - endpoint mean	NW Baseline: 2.19 [1.73, 2.66], week 8: − 0.93 [− 0.66, 0.45], week 18: − 0.44 [− 1.09, 0.21] (p-value between baseline and week 8: 0.783, p-value beween baseline and week 18= 0.185)	▲
#556	Garriga et al., 2019	18-week prospective study	patients diagnosed with schizophrenia, schizoaffective, or bipolar disorder with clinical indication to start clozapine treatment Diagnostic criteria: DSMIV-TR	Clozapine, OWO group	Craving	free living	General food craving over the past month (measured by FCI-SP)	Changes in mean total food craving scores from baseline to week 18, in the overweight/obese (OWO) group	baseline mean, estimated mean difference, 95% CI, p-value Mean difference= baseline mean - endpoint mean	OWO Baseline: 2.51 [2.16, 2.86], week 8: 0.63 [− 0.26, 0.39], week 18: 0.16 [− 0.15, 0.47] (p-value between baseline and week 8: 0.698, p-value beween baseline and week 18=0.311)	▼
#556	Garriga et al., 2019	18-week prospective study	patients diagnosed with schizophrenia, schizoaffective, or bipolar disorder with clinical indication to start clozapine treatment Diagnostic criteria: DSMIV-TR	Clozapine, NW versus OWO	Craving	free living	General food craving over the past month (measured by FCI-SP)	Between-group (NW versus OWO) differences in mean total food craving scores from baseline to week 18	baseline mean, estimated mean difference, 95% CI, p-value Mean difference= baseline mean - endpoint mean	p-value for between-group differences: baseline 0.285, week 8: 0.542, week 18: 0.297	NA
#556	Garriga et al., 2019	18-week prospective study	patients diagnosed with schizophrenia, schizoaffective, or bipolar disorder with clinical indication to start clozapine treatment Diagnostic criteria: DSMIV-TR	Clozapine, NW group	Complex carbohydrates/protein craving	free living	Complex carbohydrates/protein craving over the past month (measured by FCI-SP)	Changes in mean complex carbohydrates/protein craving scores from baseline to week 18, in the NW group	baseline mean, estimated mean difference, 95% CI, p-value Mean difference= baseline mean - endpoint mean	NW Baseline: 2.45 [1.91, 2.98], week 8: − 0.23 [− 0.91, 0.43], week 18: − 0.67 [− 1.15, − 0.19] (p-value between baseline and week 8: 0.485, p-value beween baseline and week 18= 0.01)	▲
#556	Garriga et al., 2019	18-week prospective study	patients diagnosed with schizophrenia, schizoaffective, or bipolar disorder with clinical indication to start clozapine treatment Diagnostic criteria: DSMIV-TR	Clozapine, OWO group	Complex carbohydrates/protein craving	free living	Complex carbohydrates/protein craving over the past month (measured by FCI-SP)	Changes in mean complex carbohydrates/protein craving scores from baseline to week 18, in the OWO group	baseline mean, estimated mean difference, 95% CI, p-value Mean difference= baseline mean - endpoint mean	OWO Baseline: 2.62 [2.28, 2.96], 0.88 [− 0.24, 0.42], − 0.08 [− 0.42, 0.25] (p-value between baseline and week 8: 0.595, p-value beween baseline and week 18=0.640)	▲
#556	Garriga et al., 2019	18-week prospective study	patients diagnosed with schizophrenia, schizoaffective, or bipolar disorder with clinical indication to start clozapine treatment Diagnostic criteria: DSMIV-TR	Clozapine, NW versus OWO	Complex carbohydrates/protein craving	free living	Complex carbohydrates/protein craving over the past month (measured by FCI-SP)	Between-group (NW versus OWO) differences in mean complex carbohydrates/protein cravings from baseline to week 18	baseline mean, estimated mean difference, 95% CI, p-value Mean difference= baseline mean - endpoint mean	p-value for between group differences: baseline 0.680, week 8: 0.680, week 18: 0.192	NA
#556	Garriga et al., 2019	18-week prospective study	patients diagnosed with schizophrenia, schizoaffective, or bipolar disorder with clinical indication to start clozapine treatment Diagnostic criteria: DSMIV-TR	Clozapine, NW group	Complex carbohydrates/protein craving	free living	Complex carbohydrates/protein craving over the past month (measured by FCI-SP)	Effect of gender on changes in mean complex carbohydrates/protein craving scores from baseline to week 18, in the NW group	Estimated mean difference, 95% CI, p-value	Intra-group differences from baseline to 18 weeks of treatment in mean complex carbohydrate/protein carving scores in NW patients in relation to male gender (− 1.19; 95% CI [− 1.86, − 0.51]; P = 0.001)	NA
#556	Garriga et al., 2019	18-week prospective study	patients diagnosed with schizophrenia, schizoaffective, or bipolar disorder with clinical indication to start clozapine treatment Diagnostic criteria: DSMIV-TR	Clozapine, NW group	Complex carbohydrates/protein craving	free living	Complex carbohydrates/protein craving over the past month (measured by FCI-SP)	Effect of age on changes in mean complex carbohydrates/protein craving scores from baseline to week 18, in the NW group	Estimated mean difference, 95% CI, p-value	Intra-group differences from baseline to 18 weeks of treatment in mean complex carbohydrate/protein carving scores in NW patients in relation to older age (− 0.67; 95% CI [− 1.10, − 0.24]; P = 0.002)	NA
#556	Garriga et al., 2019	18-week prospective study	patients diagnosed with schizophrenia, schizoaffective, or bipolar disorder with clinical indication to start clozapine treatment Diagnostic criteria: DSMIV-TR	Clozapine, NW group	Complex carbohydrates/protein craving	free living	Complex carbohydrates/protein craving over the past month (measured by FCI-SP)	Effect of tobacco use on changes in mean complex carbohydrates/protein craving scores from baseline to week 18, in the NW group	Estimated mean difference, 95% CI, p-value	Intra-group differences from baseline to 18 weeks of treatment in mean complex carbohydrate/protein carving scores in NW patients in relation to tobacco use (− 0.94; 95% CI [− 1.47, − 0.42]; P < 0.001)	NA
#556	Garriga et al., 2019	18-week prospective study	patients diagnosed with schizophrenia, schizoaffective, or bipolar disorder with clinical indication to start clozapine treatment Diagnostic criteria: DSMIV-TR	Clozapine, NW group	Complex carbohydrates/protein craving	free living	Complex carbohydrates/protein craving over the past month (measured by FCI-SP)	Effect of recent onset of psychosis on changes in mean complex carbohydrates/protein craving scores from baseline to week 18, in the NW group	Estimated mean difference, 95% CI, p-value	Intra-group differences from baseline to 18 weeks of treatment in mean complex carbohydrate/protein carving scores in NW patients in relation to recent onset of psychosis (− 1.03; 95% CI [− 1.24, − 0.83]; P < 0.001)	NA
#556	Garriga et al., 2019	18-week prospective study	patients diagnosed with schizophrenia, schizoaffective, or bipolar disorder with clinical indication to start clozapine treatment Diagnostic criteria: DSMIV-TR	Clozapine, NW group	Complex carbohydrates/protein craving	free living	Complex carbohydrates/protein craving over the past month (measured by FCI-SP)	Effect of plasma levels of nor-clozapine on changes in mean complex carbohydrates/protein craving scores from baseline to week 18, in the NW group	Estimated mean difference, 95% CI, p-value	Intra-group differences from baseline to 18 weeks of treatment in mean complex/carbohydrate carving scores in NW patients in relation to higher plasma levels of nor-clozapine (− 0.73; 95% CI [− 1.28, − 0.17]; P = 0.010)	NA
#556	Garriga et al., 2019	18-week prospective study	patients diagnosed with schizophrenia, schizoaffective, or bipolar disorder with clinical indication to start clozapine treatment Diagnostic criteria: DSMIV-TR	Clozapine, NW group	simple sugar/transfat craving	free living	simple sugar/transfat craving over the past month (measured by FCI-SP)	Changes in mean simple sugar/transfat craving scores from baseline to week 18, in the NW group	baseline mean, estimated mean difference, 95% CI, p-value Mean difference= baseline mean - endpoint mean	NW Baseline: 2.21 [1.75, 2.66], week 8: 0.06 [− 0.34, 0.47], week 18: − 0.44 [− 0.98, 0.11] (p-value between baseline and week 8= 0.758, p-value between baseline and week 18=0.113)	▲
#556	Garriga et al., 2019	18-week prospective study	patients diagnosed with schizophrenia, schizoaffective, or bipolar disorder with clinical indication to start clozapine treatment Diagnostic criteria: DSMIV-TR	Clozapine, OWO group	simple sugar/transfat craving	free living	simple sugar/transfat craving over the past month (measured by FCI-SP)	Changes in mean simple sugar/transfat craving scores from baseline to week 18, in the OWO group	baseline mean, estimated mean difference, 95% CI, p-value Mean difference= baseline mean - endpoint mean	OWO Baseline: 2.29 [1.83, 2.75], week 8: − 0.05 [− 0.39, 0.29], week 18: 0.13 [− 0.22, 0.48] (p-value between baseline and week 8= 0.788, p-value between baseline and week 18=0.488)	▼
#556	Garriga et al., 2019	18-week prospective study	patients diagnosed with schizophrenia, schizoaffective, or bipolar disorder with clinical indication to start clozapine treatment Diagnostic criteria: DSMIV-TR	Clozapine, NW versus OWO	simple sugar/transfat craving	free living	simple sugar/transfat craving over the past month (measured by FCI-SP)	Between-group (NW versus OWO) differences in mean simple sugar/transfat craving scores from baseline to week 18	baseline mean, estimated mean difference, 95% CI, p-value	P- value for between-group differences: at baseline= 0.785, week 8= 0.303, week 18= 0.059	NA
#556	Garriga et al., 2019	18-week prospective study	patients diagnosed with schizophrenia, schizoaffective, or bipolar disorder with clinical indication to start clozapine treatment Diagnostic criteria: DSMIV-TR	Clozapine, NW group	simple sugar/transfat craving	free living	simple sugar/transfat craving over the past month (measured by FCI-SP)	Effect of gender on changes in mean simple sugar/transfat craving scores from baseline to week 18, in the NW group	estimated mean difference, 95% CI, p-value	Intra-group differences from baseline to 18 weeks of treatment in mean simple sugar/transfat carving scores in NW patients in relation to male patients (− 1.12; 95% CI [− 1.60, − 0.64]; P < 0.001).	NA
#556	Garriga et al., 2019	18-week prospective study	patients diagnosed with schizophrenia, schizoaffective, or bipolar disorder with clinical indication to start clozapine treatment Diagnostic criteria: DSMIV-TR	Clozapine, NW group	simple sugar/transfat craving	free living	simple sugar/transfat craving over the past month (measured by FCI-SP)	Effect of age on changes in mean simple sugar/transfat craving scores from baseline to week 18, in the NW group	estimated mean difference, 95% CI, p-value	Intra-group differences from baseline to 18 weeks of treatment in mean simple sugar/transfat carving scores in NW patients in relation to older age (− 0.48; 95% CI [− 0.73, − 0.23]; P < 0.001)	NA
#556	Garriga et al., 2019	18-week prospective study	patients diagnosed with schizophrenia, schizoaffective, or bipolar disorder with clinical indication to start clozapine treatment Diagnostic criteria: DSMIV-TR	Clozapine, NW group	simple sugar/transfat craving	free living	simple sugar/transfat craving over the past month (measured by FCI-SP)	Effect of tobacco use on changes in mean simple sugar/transfat craving scores from baseline to week 18, in the NW group	estimated mean difference, 95% CI, p-value	Intra-group differences from baseline to 18 weeks of treatment in mean simple sugar/transfat carving scores in NW patients in relation to tobacco use (− 0.63; 95% CI [− 1.12, − 0.15]; P = 0.010)	NA
#556	Garriga et al., 2019	18-week prospective study	patients diagnosed with schizophrenia, schizoaffective, or bipolar disorder with clinical indication to start clozapine treatment Diagnostic criteria: DSMIV-TR	Clozapine, NW group	simple sugar/transfat craving	free living	simple sugar/transfat craving over the past month (measured by FCI-SP)	Effect of recent onset of psychosis on changes in mean simple sugar/transfat craving scores from baseline to week 18, in the NW group	estimated mean difference, 95% CI, p-value	Intra-group differences from baseline to 18 weeks of treatment in mean simple sugar/transfat carving scores in NW patients in relation to recent onset of psychosis (− 1.20; 95% CI [− 1.47, − 0.93]; P < 0.001)	NA
#556	Garriga et al., 2019	18-week prospective study	patients diagnosed with schizophrenia, schizoaffective, or bipolar disorder with clinical indication to start clozapine treatment Diagnostic criteria: DSMIV-TR	Clozapine, NW group	simple sugar/transfat craving	free living	simple sugar/transfat craving over the past month (measured by FCI-SP)	Effect of plasma levels of nor-clozapine on changes in mean simple sugar/transfat craving scores from baseline to week 18, in the NW group	estimated mean difference, 95% CI, p-value	Intra-group differences from baseline to 18 weeks of treatment in mean simple sugar/transfat carving scores in NW patients in relation to higher values of nor-clozapine plasma levels (− 0.61; 95% CI [− 1.21, − 0.01]; P = 0.046)	NA
#556	Garriga et al., 2019	18-week prospective study	patients diagnosed with schizophrenia, schizoaffective, or bipolar disorder with clinical indication to start clozapine treatment Diagnostic criteria: DSMIV-TR	Clozapine, NW group	Fast-food fats craving	free living	Fast-food fats craving over the past month (measured by FCI-SP)	Changes in mean fast-food fats craving scores from baseline to week 18, in the NW group	baseline mean, estimated mean difference, 95% CI, p-value Mean difference= baseline mean - endpoint mean	NW Baseline: 2.05 [1.60, 2.49], week 8: − 0.21 [− 0.93, 0.51], week 18: − 0.31 [− 1.09, 0.47] (p-value between baseline and week 8= 0.562, p-value between baseline and week 18= 0.435)	▲
#556	Garriga et al., 2019	18-week prospective study	patients diagnosed with schizophrenia, schizoaffective, or bipolar disorder with clinical indication to start clozapine treatment Diagnostic criteria: DSMIV-TR	Clozapine, OWO group	Fast-food fats craving	free living	Fast-food fats craving over the past month (measured by FCI-SP)	Changes in mean fast-food fats craving scores from baseline to week 18, in the OWO group	baseline mean, estimated mean difference, 95% CI, p-value Mean difference= baseline mean - endpoint mean	OWO Baseline: 2.81 [3.37, 3.25], week 8: 0.24 [− 0.18, 0.66], week 18: 0.42 [− 0.01, 0.85] (p-value between baseline and week 8= 0.262, p-value between baseline and week 18= 0.054)	▼
#556	Garriga et al., 2019	18-week prospective study	patients diagnosed with schizophrenia, schizoaffective, or bipolar disorder with clinical indication to start clozapine treatment Diagnostic criteria: DSMIV-TR	Clozapine, NW versus OWO	Fast-food fats craving	free living	Fast-food fats craving over the past month (measured by FCI-SP)	Between-group (NW versus OWO) differences in mean FFF craving scores from baseline to week 18	baseline mean, estimated mean difference, 95% CI, p-value	P- value for between-group differences: at baseline= 0.016, week 8= 0.476, week 18=0.926	NA
#556	Garriga et al., 2019	18-week prospective study	patients diagnosed with schizophrenia, schizoaffective, or bipolar disorder with clinical indication to start clozapine treatment Diagnostic criteria: DSMIV-TR	Clozapine, NW group	Fast-food fats craving	free living	Fast-food fats craving over the past month (measured by FCI-SP)	Effect of gender on changes in mean FFF craving scores from baseline to week 18, in the NW group	estimated mean difference, 95% CI, p-value	Intra-group differences from baseline to 18 weeks of treatment in mean FFF carving scores in NW patients in relation to male gender − 1.76, 95% CI [− 2.64, − 0.88], P < 0.001	NA
#556	Garriga et al., 2019	18-week prospective study	patients diagnosed with schizophrenia, schizoaffective, or bipolar disorder with clinical indication to start clozapine treatment Diagnostic criteria: DSMIV-TR	Clozapine, OWO group	Fast-food fats craving	free living	Fast-food fats craving over the past month (measured by FCI-SP)	Effect of recent onset of psychosis on changes in mean FFF craving scores from baseline to week 18, in the OWO group	estimated mean difference, 95% CI, p-value	Intra-group differences from baseline to 18 weeks of treatment in mean FFF carving scores in NW patients in relation to recent onset of psychosis − 0.59, 95% CI [− 1.08, − 0.09], P = 0.019)	NA
#590	Gothelf et al., 2002	4-week prospective study (Analysis of interest: analysis of data collected before and after treatment in the olanzapine-treated participants)	Schizophrenia Diagnostic criteria: DSM-IV	Olanzapine, n=10	Carbohydrate intake	Inpatient	Diet composition for carbohydares (a clinical dietician closely monitored food intake for 2 consecutive days. All food products and beverages consumed, as well as snacks, were weighed before and after the meal.)	Difference in diet composition for carbohydares between baseline and week 4	Mean (SD)	Change in diet composition in terms of carbohydrates from baseline to week 4 (53.4% [SD=5.9%] and 56.2% [SD=5.4%])	▲
#590	Gothelf et al., 2002	4-week prospective study (Analysis of interest: analysis of data collected before and after treatment in the olanzapine-treated participants)	Schizophrenia Diagnostic criteria: DSM-IV	Olanzapine, n=10	Fats intake	Inpatient	Diet composition for fats (a clinical dietician closely monitored food intake for 2 consecutive days. All food products and beverages consumed, as well as snacks, were weighed before and after the meal.)	Difference in diet composition for fats between baseline and week 4	Mean (SD)	Change in diet composition in terms of fats from baseline to week 4 (29.9% [SD=8.7%] and 27.0% [SD=5.5%])	▼
#590	Gothelf et al., 2002	4-week prospective study (Analysis of interest: analysis of data collected before and after treatment in the olanzapine-treated participants)	Schizophrenia Diagnostic criteria: DSM-IV	Olanzapine, n=10	Protein intake	Inpatient	Diet composition for proteins (a clinical dietician closely monitored food intake for 2 consecutive days. All food products and beverages consumed, as well as snacks, were weighed before and after the meal.)	Difference in diet composition for proteins between baseline and week 4	Mean (SD)	Change in diet composition in terms of proteins from baseline to week 4 (16.7% [SD= 4.3%] and 16.5% [SD=3.1%]).	▼
#590	Gothelf et al., 2002	4-week prospective study (Analysis of interest: analysis of data collected before and after treatment in the olanzapine-treated participants)	Schizophrenia Diagnostic criteria: DSM-IV	Olanzapine, n=10	Total caloric intake	Inpatient	Total caloric intake (a clinical dietician closely monitored food intake for 2 consecutive days. All food products and beverages consumed, as well as snacks, were weighed before and after the meal.)	Difference in total caloric intake (kcal/day) between baseline and week 4	Mean (SD)	Baseline caloric intake: 2,127 (1,032), week 4: 2,716 (958), p-value=0.03	▲
#676	Henderson et al., 2006	Cross-sectional	Exposed group: Study population, n (%): Schizophrenia 65 (73.86), schizoaffective disorders 23 (26.14) Diagnostic criteria: NR Unexposed group: Study population: subsample of the (NHANES 1999-2000, a nationally representative sample of civilian, non-institutionalised adults in the USA (matched to the SGA-treated group for age, gender and ethnicity).	Exposed: 42 olanzapine, 25 clozapine, 15 risperidone, 3 quetiapine, 1 ziprasidone, 2 med-free Unexposed: NHANES 1999-2000	Total caloric intake	free living	Total energy intake (kcal) (measured using the four-day dietary record (cases) and 24-hour recall method (NHANES 1999-2000).	Difference in caloric intake between cases and control (NHANES 1999-2000) groups	mean (SD), t-test p-value	Cases group consumed significantly less calories (1943 (913)) than the NHANES group (2630 (1384); p < .0001	▼
#676	Henderson et al., 2006	Cross-sectional	Exposed group: Study population, n (%): Schizophrenia 65 (73.86), schizoaffective disorders 23 (26.14) Diagnostic criteria: NR Unexposed group: Study population: subsample of the (NHANES 1999-2000, a nationally representative sample of civilian, non-institutionalised adults in the USA (matched to the SGA-treated group for age, gender and ethnicity).	Exposed: 42 olanzapine, 25 clozapine, 15 risperidone, 3 quetiapine, 1 ziprasidone, 2 med-free Unexposed: NHANES 1999-2000	Carbohydrate intake	free living	Carbohydrate intake (g) (measured using the four-day dietary record (cases) and 24-hour recall method (NHANES 1999-2000).	Difference in carbohydrate intake between cases and control (NHANES 1999-2000) groups	mean (SD), t-test p-value	Cases group consumed significantly less carbohydrate (236.7 (104.6) than the NHANES group (323.7 (179.7)); p <.0001	▼
#676	Henderson et al., 2006	Cross-sectional	Exposed group: Study population, n (%): Schizophrenia 65 (73.86), schizoaffective disorders 23 (26.14) Diagnostic criteria: NR Unexposed group: Study population: subsample of the (NHANES 1999-2000, a nationally representative sample of civilian, non-institutionalised adults in the USA (matched to the SGA-treated group for age, gender and ethnicity).	Exposed: 42 olanzapine, 25 clozapine, 15 risperidone, 3 quetiapine, 1 ziprasidone, 2 med-free Unexposed: NHANES 1999-2000	Protein intake	free living	Protein intake (g) (measured using the four-day dietary record (cases) and 24-hour recall method (NHANES 1999-2000).	Difference in protein intake between cases and control (NHANES 1999-2000) groups	mean (SD), t-test p-value	Cases group consumed significantly less protein (72.9 (38.0)) than the NHANES group (95.0 (54.5)); p < .0001	▼
#676	Henderson et al., 2006	Cross-sectional	Exposed group: Study population, n (%): Schizophrenia 65 (73.86), schizoaffective disorders 23 (26.14) Diagnostic criteria: NR Unexposed group: Study population: subsample of the (NHANES 1999-2000, a nationally representative sample of civilian, non-institutionalised adults in the USA (matched to the SGA-treated group for age, gender and ethnicity).	Exposed: 42 olanzapine, 25 clozapine, 15 risperidone, 3 quetiapine, 1 ziprasidone, 2 med-free Unexposed: NHANES 1999-2000	Total fat intake	free living	Total fat intake (g) (measured using the four-day dietary record (cases) and 24-hour recall method (NHANES 1999-2000).	Difference in total fat intake between cases and control (NHANES 1999-2000) groups	mean (SD), t-test p-value	Cases group consumed significantly less total fat (75.0 (40.1)) than the control group (96.5 (59.7)), p-value=0.001	▼
#676	Henderson et al., 2006	Cross-sectional	Exposed group: Study population, n (%): Schizophrenia 65 (73.86), schizoaffective disorders 23 (26.14) Diagnostic criteria: NR Unexposed group: Study population: subsample of the (NHANES 1999-2000, a nationally representative sample of civilian, non-institutionalised adults in the USA (matched to the SGA-treated group for age, gender and ethnicity).	Exposed: 42 olanzapine, 25 clozapine, 15 risperidone, 3 quetiapine, 1 ziprasidone, 2 med-free Unexposed: NHANES 1999-2000	SFA intake	free living	Saturated fat intake (g) (measured using the four-day dietary record (cases) and 24-hour recall method (NHANES 1999-2000).	Difference in saturated fat intake between cases and control (NHANES 1999-2000) groups	mean (SD), t-test p-value	Cases group consumed significantly less saturated fat (26.9 (16.7)) than the control group (32.3 (21.2)), p = .022	▼
#676	Henderson et al., 2006	Cross-sectional	Exposed group: Study population, n (%): Schizophrenia 65 (73.86), schizoaffective disorders 23 (26.14) Diagnostic criteria: NR Unexposed group: Study population: subsample of the (NHANES 1999-2000, a nationally representative sample of civilian, non-institutionalised adults in the USA (matched to the SGA-treated group for age, gender and ethnicity).	Exposed: 42 olanzapine, 25 clozapine, 15 risperidone, 3 quetiapine, 1 ziprasidone, 2 med-free Unexposed: NHANES 1999-2000	MUFA intake	free living	Monounsaturated fat intake (g) (measured using the four-day dietary record (cases) and 24-hour recall method (NHANES 1999-2000).	Difference in monounsaturated fat intake between cases and control (NHANES 1999-2000) groups	mean (SD), t-test p-value	The cases group consumed significantly less monounsaturated fat (28.2 (15.5)) than the control group (37.4 (24.4)), p = .022	▼
#676	Henderson et al., 2006	Cross-sectional	Exposed group: Study population, n (%): Schizophrenia 65 (73.86), schizoaffective disorders 23 (26.14) Diagnostic criteria: NR Unexposed group: Study population: subsample of the (NHANES 1999-2000, a nationally representative sample of civilian, non-institutionalised adults in the USA (matched to the SGA-treated group for age, gender and ethnicity).	Exposed: 42 olanzapine, 25 clozapine, 15 risperidone, 3 quetiapine, 1 ziprasidone, 2 med-free Unexposed: NHANES 1999-2000	PUFA intake	free living	Polyunsaturated fat intake (g) (measured using the four-day dietary record (cases) and 24-hour recall method (NHANES 1999-2000).	Difference in polyunsaturated fat intake between cases and control (NHANES 1999-2000) groups	mean (SD), t-test p-value	Cases group consumed significantly less polyunsaturated fat (13.7 (8.0)) than the control group (19.5 (13.8), p < .0001	▼
#676	Henderson et al., 2006	Cross-sectional	Exposed group: Study population, n (%): Schizophrenia 65 (73.86), schizoaffective disorders 23 (26.14) Diagnostic criteria: NR Unexposed group: Study population: subsample of the (NHANES 1999-2000, a nationally representative sample of civilian, non-institutionalised adults in the USA (matched to the SGA-treated group for age, gender and ethnicity).	Exposed: 42 olanzapine, 25 clozapine, 15 risperidone, 3 quetiapine, 1 ziprasidone, 2 med-free Unexposed: NHANES 1999-2000	Cholesterol intake	free living	Cholesterol intake (mg) (measured using the four-day dietary record (cases) and 24-hour recall method (NHANES 1999-2000).	Difference in cholesterol intake between cases and control (NHANES 1999-2000) groups	mean (SD), t-test p-value	Cases group consumed less cholesterol (276.4 (204.9)) than the control group (334.9 (292.2)), p = .009	▼
#676	Henderson et al., 2006	Cross-sectional	Exposed group: Study population, n (%): Schizophrenia 65 (73.86), schizoaffective disorders 23 (26.14) Diagnostic criteria: NR Unexposed group: Study population: subsample of the (NHANES 1999-2000, a nationally representative sample of civilian, non-institutionalised adults in the USA (matched to the SGA-treated group for age, gender and ethnicity).	Exposed: 42 olanzapine, 25 clozapine, 15 risperidone, 3 quetiapine, 1 ziprasidone, 2 med-free Unexposed: NHANES 1999-2000	Fiber intake	free living	Fiber intake (g) (measured using the four-day dietary record (cases) and 24-hour recall method (NHANES 1999-2000).	Difference in fiber intake between cases and control (NHANES 1999-2000) groups	mean (SD), t-test p-value	Cases group consumed significantly less fiber (13.6 (6.3)) than the control group (16.9 (11.9)), p = .009	▼
#676	Henderson et al., 2006	Cross-sectional	Exposed group: Study population, n (%): Schizophrenia 65 (73.86), schizoaffective disorders 23 (26.14) Diagnostic criteria: NR Unexposed group: Study population: subsample of the (NHANES 1999-2000, a nationally representative sample of civilian, non-institutionalised adults in the USA (matched to the SGA-treated group for age, gender and ethnicity).	Exposed: 42 olanzapine, 25 clozapine, 15 risperidone, 3 quetiapine, 1 ziprasidone, 2 med-free Unexposed: NHANES 1999-2000	Folate intake	free living	Folate intake (mcg) (measured using the four-day dietary record (cases) and 24-hour recall method (NHANES 1999-2000).	Difference in folate intake between cases and control (NHANES 1999-2000) groups	mean (SD), t-test p-value	Cases group consumed significantly less folate (294.4 (142.5)) than the control group (418.9 (262.2)), p < .0001	▼
#676	Henderson et al., 2006	Cross-sectional	Exposed group: Study population, n (%): Schizophrenia 65 (73.86), schizoaffective disorders 23 (26.14) Diagnostic criteria: NR Unexposed group: Study population: subsample of the (NHANES 1999-2000, a nationally representative sample of civilian, non-institutionalised adults in the USA (matched to the SGA-treated group for age, gender and ethnicity).	Exposed: 42 olanzapine, 25 clozapine, 15 risperidone, 3 quetiapine, 1 ziprasidone, 2 med-free Unexposed: NHANES 1999-2000	Sodium intake	free living	Sodium intake (mcg) (measured using the four-day dietary record (cases) and 24-hour recall method (NHANES 1999-2000).	Difference in sodium intake between cases and control (NHANES 1999-2000) groups	mean (SD), t-test p-value	Cases group consumed significantly less sodium (3096.8 (1449.4)) than the control group (4121.3 (2369.5)), p <.0001	▼
#676	Henderson et al., 2006	Cross-sectional	Exposed group: Study population, n (%): Schizophrenia 65 (73.86), schizoaffective disorders 23 (26.14) Diagnostic criteria: NR Unexposed group: Study population: subsample of the (NHANES 1999-2000, a nationally representative sample of civilian, non-institutionalised adults in the USA (matched to the SGA-treated group for age, gender and ethnicity).	Exposed: 42 olanzapine, 25 clozapine, 15 risperidone, 3 quetiapine, 1 ziprasidone, 2 med-free Unexposed: NHANES 1999-2000	Calcium intake	frr	Calcium intake (mcg) (measured using the four-day dietary record (cases) and 24-hour recall method (NHANES 1999-2000).	Difference in calcium intake between cases and control (NHANES 1999-2000) groups	mean (SD), t-test p-value	Cases group consumed less calcium (798.3 (480.6)) than the control group (926.4 (635.0)), p-value= 0.068	▼
#676	Henderson et al., 2006	Cross-sectional	Exposed group: Study population, n (%): Schizophrenia 65 (73.86), schizoaffective disorders 23 (26.14) Diagnostic criteria: NR Unexposed group: Study population: subsample of the (NHANES 1999-2000, a nationally representative sample of civilian, non-institutionalised adults in the USA (matched to the SGA-treated group for age, gender and ethnicity).	Exposed: 42 olanzapine, 25 clozapine, 15 risperidone, 3 quetiapine, 1 ziprasidone, 2 med-free Unexposed: NHANES 1999-2000	Zinc intake (m	free living	Zinc intake (mcg) (measured using the four-day dietary record (cases) and 24-hour recall method (NHANES 1999-2000).	Difference in zinc intake between cases and control (NHANES 1999-2000) groups	mean (SD), t-test p-value	Cases group consumed less zinc ( 10.1 (5.9)) than the control group (14.9 (25.1)), p-value= 0.074	▼
#676	Henderson et al., 2006	Cross-sectional	Exposed group: Study population, n (%): Schizophrenia 65 (73.86), schizoaffective disorders 23 (26.14) Diagnostic criteria: NR Unexposed group: Study population: subsample of the (NHANES 1999-2000, a nationally representative sample of civilian, non-institutionalised adults in the USA (matched to the SGA-treated group for age, gender and ethnicity).	Exposed: 42 olanzapine, 25 clozapine, 15 risperidone, 3 quetiapine, 1 ziprasidone, 2 med-free Unexposed: NHANES 1999-2000	Alcohol intake	free living	Alcohol intake (g) (measured using the four-day dietary record (cases) and 24-hour recall method (NHANES 1999-2000).	Difference in alcohol intake between cases and control (NHANES 1999-2000) groups	mean (SD), t-test p-value	Cases group consumed significantly less alcohol (1.8 (5.1)) than the control group (17.2 (62.9)), p = .022	▼
#676	Henderson et al., 2006	Cross-sectional	Exposed group: Study population, n (%): Schizophrenia 65 (73.86), schizoaffective disorders 23 (26.14) Diagnostic criteria: NR Unexposed group: Study population: subsample of the (NHANES 1999-2000, a nationally representative sample of civilian, non-institutionalised adults in the USA (matched to the SGA-treated group for age, gender and ethnicity).	Exposed: 42 olanzapine, 25 clozapine, 15 risperidone, 3 quetiapine, 1 ziprasidone, 2 med-free Unexposed: NHANES 1999-2000	Caffeine intake	free living	Caffeine intake (mg) (measured using the four-day dietary record (cases) and 24-hour recall method (NHANES 1999-2000).	Difference in caffeine intake between cases and control (NHANES 1999-2000) groups	mean (SD), t-test p-value	Cases group consumed significantly more caffeine (326.9 (860.5)) than the control group (222.7 (353.8)), p =.036	▲
#676	Henderson et al., 2006	Cross-sectional	Exposed group: Study population, n (%): Schizophrenia 65 (73.86), schizoaffective disorders 23 (26.14) Diagnostic criteria: NR Unexposed group: Study population: subsample of the (NHANES 1999-2000, a nationally representative sample of civilian, non-institutionalised adults in the USA (matched to the SGA-treated group for age, gender and ethnicity).	42 olanzapine, 25 clozapine, 15 risperidone, 3 quetiapine, 1 ziprasidone, 2 med-free	Total energy	free living	Total energy intake (kcal) (measured using the four-day dietary record)	Difference in caloric intake, by sex	mean (SD), t-test p-value	Males (2093.4 (958.6)) consumed significantly more calories than females (1562.5 (663.4)), p-value=0.013	NA
#676	Henderson et al., 2006	Cross-sectional	Exposed group: Study population, n (%): Schizophrenia 65 (73.86), schizoaffective disorders 23 (26.14) Diagnostic criteria: NR Unexposed group: Study population: subsample of the (NHANES 1999-2000, a nationally representative sample of civilian, non-institutionalised adults in the USA (matched to the SGA-treated group for age, gender and ethnicity).	42 olanzapine, 25 clozapine, 15 risperidone, 3 quetiapine, 1 ziprasidone, 2 med-free	Carbohydrate intake, by sex	free living	Carbohydrate intake (g) (measured using the four-day dietary record)	Difference in carbohydrate intake, by sex	mean (SD), t-test p-value	Males consumed more carbohydrates (247.2 (105.0)) than females (210.3 (101.0)) in the cases group (p-value= 0.137)	NA
#676	Henderson et al., 2006	Cross-sectional	Exposed group: Study population, n (%): Schizophrenia 65 (73.86), schizoaffective disorders 23 (26.14) Diagnostic criteria: NR Unexposed group: Study population: subsample of the (NHANES 1999-2000, a nationally representative sample of civilian, non-institutionalised adults in the USA (matched to the SGA-treated group for age, gender and ethnicity).	42 olanzapine, 25 clozapine, 15 risperidone, 3 quetiapine, 1 ziprasidone, 2 med-free	Protein intake, by sex	free living	Protein intake (g) (measured using the four-day dietary record)	Difference in protein intake, by sex	mean (SD), t-test p-value	Males consumed significantly more protein (79.1 (39.6)) than females (57.4 (28.9)) in the cases group (p-value=0.015)	NA
#676	Henderson et al., 2006	Cross-sectional	Exposed group: Study population, n (%): Schizophrenia 65 (73.86), schizoaffective disorders 23 (26.14) Diagnostic criteria: NR Unexposed group: Study population: subsample of the (NHANES 1999-2000, a nationally representative sample of civilian, non-institutionalised adults in the USA (matched to the SGA-treated group for age, gender and ethnicity).	42 olanzapine, 25 clozapine, 15 risperidone, 3 quetiapine, 1 ziprasidone, 2 med-free	Total fat intake, by sex	free living	Total fat intake (g) (measured using the four-day dietary record)	Difference in total fat intake, by sex.	mean (SD), t-test p-value	Males consumed significantly more total fat (82.0 (43.0)) than females (57.1 (24.2)), p-value=0.001	NA
#676	Henderson et al., 2006	Cross-sectional	Exposed group: Study population, n (%): Schizophrenia 65 (73.86), schizoaffective disorders 23 (26.14) Diagnostic criteria: NR Unexposed group: Study population: subsample of the (NHANES 1999-2000, a nationally representative sample of civilian, non-institutionalised adults in the USA (matched to the SGA-treated group for age, gender and ethnicity).	42 olanzapine, 25 clozapine, 15 risperidone, 3 quetiapine, 1 ziprasidone, 2 med-free	SFA intake, by sex	free living	Saturated fat intake (g) (measured using the four-day dietary record)	Difference in saturated fat intake, by sex	mean (SD), t-test p-value	Males consumed significantly more saturated fat (29.8 (17.9)) than females (19.8 (10.5)), p-value=0.010	NA
#676	Henderson et al., 2006	Cross-sectional	Exposed group: Study population, n (%): Schizophrenia 65 (73.86), schizoaffective disorders 23 (26.14) Diagnostic criteria: NR Unexposed group: Study population: subsample of the (NHANES 1999-2000, a nationally representative sample of civilian, non-institutionalised adults in the USA (matched to the SGA-treated group for age, gender and ethnicity).	42 olanzapine, 25 clozapine, 15 risperidone, 3 quetiapine, 1 ziprasidone, 2 med-free	MUFA intake, by sex	free living	Monounsaturated fat intake (g) (measured using the four-day dietary record)	Difference in monounsaturated fat intake, by sex	mean (SD), t-test p-value	Males consumed significantly more monounsaturated fat (30.8 (16.8)) than females (21.5 (8.9)), p=0.001	NA
#676	Henderson et al., 2006	Cross-sectional	Exposed group: Study population, n (%): Schizophrenia 65 (73.86), schizoaffective disorders 23 (26.14) Diagnostic criteria: NR Unexposed group: Study population: subsample of the (NHANES 1999-2000, a nationally representative sample of civilian, non-institutionalised adults in the USA (matched to the SGA-treated group for age, gender and ethnicity).	42 olanzapine, 25 clozapine, 15 risperidone, 3 quetiapine, 1 ziprasidone, 2 med-free	PUFA intake, by sex	free living	Polyunsaturated fat intake (g) (measured using the four-day dietary record)	Difference in polyunsaturated fat intake, by sex	mean (SD), t-test p-value	Males consumed significantly more polyunsaturated fat (14.6 (8.8)) than females (11.3 (5.0)), p=0.027	NA
#676	Henderson et al., 2006	Cross-sectional	Exposed group: Study population, n (%): Schizophrenia 65 (73.86), schizoaffective disorders 23 (26.14) Diagnostic criteria: NR Unexposed group: Study population: subsample of the (NHANES 1999-2000, a nationally representative sample of civilian, non-institutionalised adults in the USA (matched to the SGA-treated group for age, gender and ethnicity).	42 olanzapine, 25 clozapine, 15 risperidone, 3 quetiapine, 1 ziprasidone, 2 med-free	Cholesterol intake, by sex	free living	Cholesterol intake (mg) (measured using the four-day dietary record).	Difference in cholesterol intake, by sex	mean (SD), t-test p-value	Males consumed more cholesterol (317.4 (216.9)) than females (172.9 (122.4)), p=0.002	NA
#676	Henderson et al., 2006	Case-control	Exposed group: Study population, n (%): Schizophrenia 65 (73.86), schizoaffective disorders 23 (26.14) Diagnostic criteria: NR Unexposed group: Study population: subsample of the (NHANES 1999-2000, a nationally representative sample of civilian, non-institutionalised adults in the USA (matched to the SGA-treated group for age, gender and ethnicity).	42 olanzapine, 25 clozapine, 15 risperidone, 3 quetiapine, 1 ziprasidone, 2 med-free	Sodium intake, by sex	free living	Sodium intake (mcg) (measured using the four-day dietary record)	Difference in sodium intake, by sex	mean (SD), t-test p-value	Males consumed significantly more sodium (3356.6 (1496.5)) than females (2442.2 (1098.4)), p=0.007	NA
#676	Henderson et al., 2006	Cross-sectional	Exposed group: Study population, n (%): Schizophrenia 65 (73.86), schizoaffective disorders 23 (26.14) Diagnostic criteria: NR Unexposed group: Study population: subsample of the (NHANES 1999-2000, a nationally representative sample of civilian, non-institutionalised adults in the USA (matched to the SGA-treated group for age, gender and ethnicity).	42 olanzapine, 25 clozapine, 15 risperidone, 3 quetiapine, 1 ziprasidone, 2 med-free	Sucrose intake, by sex	free living	Sucrose intake (g) (measured using the four-day dietary record)	Difference in sucrose intake, by sex	mean (SD), t-test p-value	Males consumed more sucrose (47.5 (35.0)) than females (40.6 (26.8)), p=0.385	NA
#676	Henderson et al., 2006	Cross-sectional	Exposed group: Study population, n (%): Schizophrenia 65 (73.86), schizoaffective disorders 23 (26.14) Diagnostic criteria: NR Unexposed group: Study population: subsample of the (NHANES 1999-2000, a nationally representative sample of civilian, non-institutionalised adults in the USA (matched to the SGA-treated group for age, gender and ethnicity).	42 olanzapine, 25 clozapine, 15 risperidone, 3 quetiapine, 1 ziprasidone, 2 med-free	Zinc intake , by sex	free living	Zinc intake (mcg) (measured using the four-day dietary record)	Difference in zinc intake, by sex	mean (SD), t-test p-value	Males consumed more zinc (10.9 (6.3)) than females (8.1 (4.2)), p=0.043	NA
#676	Henderson et al., 2006	Cross-sectional	Exposed group: Study population, n (%): Schizophrenia 65 (73.86), schizoaffective disorders 23 (26.14) Diagnostic criteria: NR Unexposed group: Study population: subsample of the (NHANES 1999-2000, a nationally representative sample of civilian, non-institutionalised adults in the USA (matched to the SGA-treated group for age, gender and ethnicity).	42 olanzapine, 25 clozapine, 15 risperidone, 3 quetiapine, 1 ziprasidone, 2 med-free	Caffeine intake, by sex	free living	Caffeine intake (mg) (measured using the four-day dietary record)	Difference in caffeine intake, by sex	mean (SD), t-test p-value	Males consumed more caffeine (374.3 (1002.1)) than females (202.6 (198.1)), p= 0.409	NA
#676	Henderson et al., 2006	Cross-sectional	Exposed group: Study population, n (%): Schizophrenia 65 (73.86), schizoaffective disorders 23 (26.14) Diagnostic criteria: NR Unexposed group: Study population: subsample of the (NHANES 1999-2000, a nationally representative sample of civilian, non-institutionalised adults in the USA (matched to the SGA-treated group for age, gender and ethnicity).	42 olanzapine, 25 clozapine, 15 risperidone, 3 quetiapine, 1 ziprasidone, 2 med-free	Caffeine intake, by age	free living	Caffeine intake (mg) (measured using the four-day dietary record)	Differnce in caffeine intake, by age	p-value	Schizophrenia patients in the age group of 31–40 years consumed significantly greater caffeine than the 41–50 years age group (F(3,83) = 2.94, p = .045). '	NA
#676	Henderson et al., 2006	Cross-sectional	Exposed group: Study population, n (%): Schizophrenia 65 (73.86), schizoaffective disorders 23 (26.14) Diagnostic criteria: NR Unexposed group: Study population: subsample of the (NHANES 1999-2000, a nationally representative sample of civilian, non-institutionalised adults in the USA (matched to the SGA-treated group for age, gender and ethnicity).	The cases subgroup that completed the FFQ (n =43)		free living	Percentage of calories from sweets	Percentage of calories from sweets	% (SD)	In this subgroup, the 'percentage of calories from sweets was 19.3% (SD = 12.6) indicating a large consumption of cake, cookies, candy and sweetened beverages'	NA
#681	Henderson et al., 2010	cross-sectional	Study population: schizophrenia Diagnostic criteria: DSM-IV-TR, clinician diagnosis.	Clozapine: 31 Risperidone: 15	Total energy intake	free living	Total energy intake (kcal) (measured using the four-day dietary record)	Head-to-head comaprison of total energy intake in the clozapine- and risperidone-treated groups (after controlling for potential confounding variables: age, race, gender, BMI, duration of illness, family history of diabetes)	mean (SD), p-value	Clozapine-treated group had higher total energy intake (2092 (1009)) than the risperidone-treated group (1923 (557)), p-value= .469	NA
#681	Henderson et al., 2010	cross-sectional	Study population: schizophrenia Diagnostic criteria: DSM-IV-TR, clinician diagnosis.	Clozapine: 31 Risperidone: 15	Carbohydrate intake (% of total energy)	free living	Carbohydrate (% total energy) (measured using the four-day dietary record)	Head-to-head comaprison of carbohydrate intake (% total energy intake) in the clozapine- and risperidone-treated groups (after controlling for potential confounding variables: age, race, gender, BMI, duration of illness, family history of diabetes)	mean (SD), p-value	Clozapine-treated group had significantly lower carbohydrate intake (48.8 (7.5) than the risperidone-treated group (55.7 (9.5)) of total energy; P = .009	NA
#681	Henderson et al., 2010	cross-sectional	Study population: schizophrenia Diagnostic criteria: DSM-IV-TR, clinician diagnosis.	Clozapine: 31 Risperidone: 15	Protein (% total energy)	free living	Protein (% total energy) (measured using the four-day dietary record)	Head-to-head comaprison of protein intake (% total energy intake) in the clozapine- and risperidone-treated groups (after controlling for potential confounding variables: age, race, gender, BMI, duration of illness, family history of diabetes)	mean (SD), p-value	Clozapine-treated group had significantly higher protein intake (16.2 (3.9)) than the risperidone-treated group (13.8 (3.4)) of total energy; P = .036	NA
#681	Henderson et al., 2010	cross-sectional	Study population: schizophrenia Diagnostic criteria: DSM-IV-TR, clinician diagnosis.	Clozapine: 31 Risperidone: 15	Fat (% total energy)	free living	Fat (% total energy) (measured using the four-day dietary record)	Head-to-head comaprison of fat intake (% total energy intake) in the clozapine- and risperidone-treated groups (after controlling for potential confounding variables: age, race, gender, BMI, duration of illness, family history of diabetes)	mean (SD), p-value	Clozapine-treated group had significantly higher fat intake (36.0 (6.7)) than the risperidone-treated group (30.9 (5.7)) of total energy; P = .013	NA
#681	Henderson et al., 2010	cross-sectional	Study population: schizophrenia Diagnostic criteria: DSM-IV-TR, clinician diagnosis.	Clozapine: 31 Risperidone: 15	Saturated fat (% of total energy)	free living	Saturated fat (% total energy) (measured using the four-day dietary record)	Head-to-head comaprison of saturated fat intake (% total energy intake) in the clozapine- and risperidone-treated groups (after controlling for potential confounding variables: age, race, gender, BMI, duration of illness, family history of diabetes)	mean (SD), p-value	Clozapine-treated group had significantly higher saturated fat intake (13.7 (3.4)) than the risperidone-treated group (10.6 (3.0)) of total energy; P = .007	NA
#681	Henderson et al., 2010	cross sectional analytical	Study population: schizophrenia Diagnostic criteria: DSM-IV-TR, clinician diagnosis.	Clozapine: 31 Risperidone: 15	Monounsaturate intake (% of total energy)	free living	Monounsaturated fat (% total energy) (measured using the four-day dietary record)	Head-to-head comaprison of monounsaturated fat intake (% total energy intake) in the clozapine- and risperidone-treated groups (after controlling for potential confounding variables: age, race, gender, BMI, duration of illness, family history of diabetes)	mean (SD), p-value	Clozapine-treated group had higher monounsaturatedfat intake (13.1 (2.9)) than the risperidone-treated group (11.8 (2.3)) of total energy; P = .126	NA
#681	Henderson et al., 2010	cross sectional analytical	Study population: schizophrenia Diagnostic criteria: DSM-IV-TR, clinician diagnosis.	Clozapine: 31 Risperidone: 15	Polyunsaturate intake (% of total energy)	free living	Polyunsaturated fat (% total energy) (measured using the four-day dietary record)	Head-to-head comaprison of polyunsaturated fat intake (% total energy intake) in the clozapine- and risperidone-treated groups (after controlling for potential confounding variables: age, race, gender, BMI, duration of illness, family history of diabetes)	mean (SD), p-value	Clozapine-treated group had higher monounsaturatedfat intake (6.2 (1.4)) than the risperidone-treated group (5.8 (2.1)) of total energy; P = .340	NA
#725	Huang et al., 2020	pre-post study	antipsychotic naïve/first episode schizophrenia patients Diagnostic criteria: DSM-5	Olanzapine	Appetite	free living	Appetite cahnge (measured using 4-item questionnaire, and used to categorise participants into 2 groups: appetite increase, appetite decrease)	% (n) of participants who experienced appetite change after 12 weeks of olanzapine treatment	percentage	After 12-week olanzapine treatment, 77.4% (24/31) patients had increased appetite and 22.6% (7/31) patients had unchanged appetite.	NA
#725	Huang et al., 2020	pre-post study	antipsychotic naïve/first episode schizophrenia patients Diagnostic criteria: DSM-5	Olanzapine	Appetite	free living	Time to appetite cahnge (measured using 4-item questionnaire, and used to categorise participants into 2 groups: appetite increase, appetite decrease)	Time to appetite change in those who experienced increased appetite while on olanzapine treatment	number of weeks	For the 24 patients who had increased appetite, the appetite increase began within the first 8 weeks of olanzapine treatment and lasted until the end of treatment.' 'The mean time from olanzapine treatment initiation to appetite increase was 20.3 days (SD = 14.4) '25.0% (6/24) and 70.8% (17/24) increased their appetite within 1 week and 4 weeks, respectively'	NA
#758	Jakobsen et al., 2018	cross-sectional	Exposed group: Baseline data of 346/428 CHANGE trial participants (schizophrenia spectrum disorders and increased waist circumference i.e., > 88 cm for women and 102 cm for men) used in analysis of interest. Unexposed group: Danish National Survey of Dietary Habits and Physical Activity (DANSDA) 2011-2013, a nationally representative sample of individuals aged 4-75 years old.	SGA-treated group/ Unexposed group n=346/3016	Energy intake (MJ/day)	free living	Daily energy intake (MJ) (measured using the 24-hr recall in the CHANGE trial participants, and a food record kept for 7 consecutive days in the DANSDA)	Difference in daily energy intake between the CHANGE trial and DANSDA participants	mean (SD), t-test p-value	Daily energy intake of the CHANGE population (8.2 (3.5)) was significantly lower than that of the DANSDA population ( 9.8 (3.1)), p= <0.001	▼
#758	Jakobsen et al., 2018	cross-sectional	Exposed group: Baseline data of 346/428 CHANGE trial participants (schizophrenia spectrum disorders and increased waist circumference i.e., > 88 cm for women and 102 cm for men) used in analysis of interest. Unexposed group: Danish National Survey of Dietary Habits and Physical Activity (DANSDA) 2011-2013, a nationally representative sample of individuals aged 4-75 years old.	SGA-treated group/ Unexposed group n=346/3016	Fat intake (energy %)	free living	Fat intake (energy % ) (measured using the 24-hr recall in the CHANGE trial participants, and a food record kept for 7 consecutive days in the DANSDA)	Difference in fat intake (energy %) between the CHANGE population and DANSDA population	mean (SD), t-test p-value	Fat intake (energy %) was significantly lower in the CHANGE population ( 33.9 (10.6)) compared to the DANSDA population (37.0 (5.4)), p <0.001	▼
#758	Jakobsen et al., 2018	cross-sectional	Exposed group: Baseline data of 346/428 CHANGE trial participants (schizophrenia spectrum disorders and increased waist circumference i.e., > 88 cm for women and 102 cm for men) used in analysis of interest. Unexposed group: Danish National Survey of Dietary Habits and Physical Activity (DANSDA) 2011-2013, a nationally representative sample of individuals aged 4-75 years old.	SGA-treated group/ Unexposed group n=346/3016	Saturated fat (energy %)	free living	Saturated fat intake (energy %) (measured using the 24-hr recall in the CHANGE trial participants, and a food record kept for 7 consecutive days in the DANSDA)	Difference in saturated fat intake (energy %) between the CHANGE population and the DANSDA population	mean (SD), t-test p-value	The content of saturated fat was 25.7 (17.4) energy % in the CHANGE population compared to the DANSDA population (15.0 (2.9)), p <0.001	▲
#758	Jakobsen et al., 2018	cross-sectional	Exposed group: Baseline data of 346/428 CHANGE trial participants (schizophrenia spectrum disorders and increased waist circumference i.e., > 88 cm for women and 102 cm for men) used in analysis of interest. Unexposed group: Danish National Survey of Dietary Habits and Physical Activity (DANSDA) 2011-2013, a nationally representative sample of individuals aged 4-75 years old.	SGA-treated group/ Unexposed group n=346/3016	Protein intake (energy %)	free living	Protein intake (energy %) (measured using the 24-hr recall in the CHANGE trial participants, and a food record kept for 7 consecutive days in the DANSDA)	Difference in protein intake (energy %) between the CHANGE population and the DANSDA population	mean (SD), t-test p-value	Protein intake (energy %) was similar in both the CHANGE (16.0 (5.0)) and DANSDA populations (16.0 (2.8)), p >0.99	◄►
#758	Jakobsen et al., 2018	cross-sectional	Exposed group: Baseline data of 346/428 CHANGE trial participants (schizophrenia spectrum disorders and increased waist circumference i.e., > 88 cm for women and 102 cm for men) used in analysis of interest. Unexposed group: Danish National Survey of Dietary Habits and Physical Activity (DANSDA) 2011-2013, a nationally representative sample of individuals aged 4-75 years old.	SGA-treated group/ Unexposed group n=346/3016	Carbohydrate intake (% energy)	free living	Carbohydrate intake (energy %) (measured using the 24-hr recall in the CHANGE trial participants, and a food record kept for 7 consecutive days in the DANSDA)	Difference in carbohydrate intake (energy %) between the CHANGE population and the DANSDA population	mean (SD), t-test p-value	Carbohydrate intake (energy %) was significantly higher in the CHANGE population ( 48.7 (11.5)) compared to the DANSDA population (47.0 (6.1)), p= 0.007	▲
#758	Jakobsen et al., 2018	cross-sectional	Exposed group: Baseline data of 346/428 CHANGE trial participants (schizophrenia spectrum disorders and increased waist circumference i.e., > 88 cm for women and 102 cm for men) used in analysis of interest. Unexposed group: Danish National Survey of Dietary Habits and Physical Activity (DANSDA) 2011-2013, a nationally representative sample of individuals aged 4-75 years old.	SGA-treated group/ Unexposed group n=346/3017	Fiber intake	free living	Fiber intake (g) (measured using the 24-hr recall in the CHANGE trial participants, and a food record kept for 7 consecutive days in the DANSDA)	Difference in fiber intake (g) between the CHANGE population and the DANSDA population	mean (SD), t-test p-value	Fiber intake (g) was significantly lower in the CHANGE population (18.3 (13.5)) compared to the DANSDA population (22.0 (7.9)), p <0.001	▼
#758	Jakobsen et al., 2018	cross-sectional	Exposed group: Baseline data of 346/428 CHANGE trial participants (schizophrenia spectrum disorders and increased waist circumference i.e., > 88 cm for women and 102 cm for men) used in analysis of interest. Unexposed group: Danish National Survey of Dietary Habits and Physical Activity (DANSDA) 2011-2013, a nationally representative sample of individuals aged 4-75 years old.	SGA-treated group/ Unexposed group n=346/3018	Sugar intake (energy %)	free living	Sugar intake (energy %) (measured using the 24-hr recall in the CHANGE trial participants, and a food record kept for 7 consecutive days in the DANSDA)	Difference in sugar intake (energy %) between the CHANGE population and the DANSDA population	mean (SD), t-test p-value	Sugar intake (energy %) was significantly higher in the CHANGE population ( 11.8 (2.8)) compared to the DANSDA population (9.0 (5.3)), p<0.001	▲
#758	Jakobsen et al., 2018	cross-sectional	Exposed group: Baseline data of 346/428 CHANGE trial participants (schizophrenia spectrum disorders and increased waist circumference i.e., > 88 cm for women and 102 cm for men) used in analysis of interest. Unexposed group: Danish National Survey of Dietary Habits and Physical Activity (DANSDA) 2011-2013, a nationally representative sample of individuals aged 4-75 years old.	SGA-treated group/ Unexposed group n=346/3019	Alcohol intake	free living	Alcohol intake (grams weekly) (measured using the 24-hr recall in the CHANGE trial participants, and a food record kept for 7 consecutive days in the DANSDA)	Difference in alcohol intake between the CHANGE population and the DANSDA population	mean (SD), t-test p-value	Alcohol intake was significantly higher in the CHANGE population ( 27.7 (108.4 )) compared to the DANSDA population (15.5 (18.2)), p=0.037	▲
#758	Jakobsen et al., 2018	cross-sectional	Exposed group: Baseline data of 346/428 CHANGE trial participants (schizophrenia spectrum disorders and increased waist circumference i.e., > 88 cm for women and 102 cm for men) used in analysis of interest. Unexposed group: Danish National Survey of Dietary Habits and Physical Activity (DANSDA) 2011-2013, a nationally representative sample of individuals aged 4-75 years old.	SGA-treated group/ Unexposed group n=346/3020	Fruits and vegetables	free living	Fruits and vegetables (grams daily) (measured using the FFQ in the CHANGE trial participants, and a food record kept for 7 consecutive days in the DANSDA)	Difference in fruit and vegetable intake between the CHANGE population and the DANSDA population	mean (SD), t-test p-value	Fruit and vegetable intake was lower in the CHANGE population ( 120.1 (63.5)) compared to the DANSDA population (389 (n/a?))	▼
#758	Jakobsen et al., 2018	cross-sectional	Exposed group: Baseline data of 346/428 CHANGE trial participants (schizophrenia spectrum disorders and increased waist circumference i.e., > 88 cm for women and 102 cm for men) used in analysis of interest. Unexposed group: Danish National Survey of Dietary Habits and Physical Activity (DANSDA) 2011-2013, a nationally representative sample of individuals aged 4-75 years old.	SGA-treated group/ Unexposed group n=346/3021	Fish (grams daily)	free living	Fish (grams daily) (measured using the FFQ in the CHANGE trial participants, and a food record kept for 7 consecutive days in the DANSDA)	Difference in fish intake between the CHANGE population and the DANSDA population	mean (SD), t-test p-value	Fish intake was significantly lower in the CHANGE population (15.5 (16.2)) compared to the DANSDA population (37.0 (36.0)), p <0.001	▼
#758	Jakobsen et al., 2018	cross-sectional	Exposed group: Baseline data of 346/428 CHANGE trial participants (schizophrenia spectrum disorders and increased waist circumference i.e., > 88 cm for women and 102 cm for men) used in analysis of interest. Unexposed group: Danish National Survey of Dietary Habits and Physical Activity (DANSDA) 2011-2013, a nationally representative sample of individuals aged 4-75 years old.	SGA-treated group/ Unexposed group n=346/3022	Meat (grams weekly)	free living	Meat (grams weekly) (measured using the FFQ in the CHANGE trial participants, and a food record kept for 7 consecutive days in the DANSDA)	Difference in meat intake between the CHANGE population and the DANSDA population	mean (SD), t-test p-value	Meat intake was higher in the CHANGE population (359.9 (178.3)) compared to the DANSDA population (112.0 (n/a))	▲
#758	Jakobsen et al., 2018	cross-sectional	Exposed group: Baseline data of 346/428 CHANGE trial participants (schizophrenia spectrum disorders and increased waist circumference i.e., > 88 cm for women and 102 cm for men) used in analysis of interest. Unexposed group: Danish National Survey of Dietary Habits and Physical Activity (DANSDA) 2011-2013, a nationally representative sample of individuals aged 4-75 years old.	SGA-treated group/ Unexposed group n=346/3022	Healthy diet	free living	Proportion of participants who consumed a healthy diet (% with DQS ≥ 10)	Proportion of participants who consumed a healthy diet (% with DQS ≥ 10) in the CHANGE versus DANSDA populations	%, chi square p-value	The proportion of participants who consumed a healthy diet (according to the DQS) was significantly lower in the CHANGE population (10.7) compared to the DANSDA population (22.9), p<0.001	▼
#758	Jakobsen et al., 2018	cross-sectional	Exposed group: Baseline data of 346/428 CHANGE trial participants (schizophrenia spectrum disorders and increased waist circumference i.e., > 88 cm for women and 102 cm for men) used in analysis of interest. Unexposed group: Danish National Survey of Dietary Habits and Physical Activity (DANSDA) 2011-2013, a nationally representative sample of individuals aged 4-75 years old.	SGA-treated group/ Unexposed group n=346/3023	Unhealthy diet	free living	Proportion of participants who consumed an unhealthy diet (% with DQS S ≤ 6)	Proportion of participants who consumed an unhealthy diet (% with DQS S ≤ 6) in the CHANGE versus DANSDA populations	%, chi square p-value	The proportion of participants who consumed a healthy diet (according to the DQS) was significantly lower in the CHANGE population (27.6) compared to the DANSDA population (12.1), p<0.001	▲
#758	Jakobsen et al., 2018	cross-sectional	Exposed group: Baseline data of 346/428 CHANGE trial participants (schizophrenia spectrum disorders and increased waist circumference i.e., > 88 cm for women and 102 cm for men) used in analysis of interest.	CHANGE trial participants	Energy intake		Dose comparison-Correlation between antipsychotic (amount of the “heavy” antipsychotics (Clozapine, Olanzapine, Quetiapine) reported as defined daily doses (DDD)) and energy intake (MJ/day)	Linera regression model	coefficient, 95% CI, p	−0.18 (−0.96 to 0.52) p=0.56	NA
#758	Jakobsen et al., 2018	cross-sectional	Exposed group: Baseline data of 346/428 CHANGE trial participants (schizophrenia spectrum disorders and increased waist circumference i.e., > 88 cm for women and 102 cm for men) used in analysis of interest.	CHANGE trial participants	Dietary quality		Dose comparison-Correlation between antipsychotic (amount of the “heavy” antipsychotics (Clozapine, Olanzapine, Quetiapine) reported as defined daily doses (DDD)) and dietary quality score	Linera regression model adjusted for baseline age and sex	coefficient, 95% CI, p	0.10 (−0.08 to 0.28) p=0.28	NA
#834	Khazaal et al., 2006	Cross-sectional	Exposed group: Study population: schizophrenia Diagnostic criteria: DSM-IV Unexposed group: clinic workers	SGA-treated/unexposed, among those with BMI <28 n= 20/20	No binge eating sumptoms		No binge eating symptoms (assessed Binge eating statusas per DSM-IV criteria (SCID-IV), and classified into 4 categories: (1) no binge eating (2) binge episodes less than 2 days per week (BS), (3) BED or (4) bulimia nervosa (BN).	Difference in proportion of cases and controls with BMI <28 who had no binge eating symptoms	number (%)	Cases with BMI <28: 15/20 (75%) Controls with BMI <28: 16/20 (80%)	▼
#834	Khazaal et al., 2006	Cross-sectional	Exposed group: Study population: schizophrenia Diagnostic criteria: DSM-IV Unexposed group: clinic workers	SGA-treated/unexposed, among those with BMI ≥28 n= 20/20	No binge eating symptoms		No binge eating symptoms (assessed Binge eating statusas per DSM-IV criteria (SCID-IV), and classified into 4 categories: (1) no binge eating (2) binge episodes less than 2 days per week (BS), (3) BED or (4) bulimia nervosa (BN).	Difference in proportion of cases and controls with BMI ≥28 who had no binge eating symptoms	number (%)	Cases with BMI ≥28: 8/20 (40%) Controls with BMI ≥28: 14/20 (70%)	▼
#834	Khazaal et al., 2006	Cross-sectional	Exposed group: Study population: schizophrenia Diagnostic criteria: DSM-IV Unexposed group: clinic workers	SGA-treated/unexposed, among those with BMI <28 n= 20/20	Binge episodes		Binge episodes (BS) (Binge eating status assessed as per DSM-IV criteria (SCID-IV), and classified into 4 categories: (1) no binge eating (2) binge episodes less than 2 days per week (BS), (3) BED or (4) bulimia nervosa (BN).	Difference in proportion of cases and controls with BMI <28 who had binge episodes less than 2 days per week (BS)	number (%)	Cases with BMI <28: 3/20 (15%) Controls with BMI <28: 4/20 (20%)	▼
#834	Khazaal et al., 2006	Cross-sectional	Exposed group: Study population: schizophrenia Diagnostic criteria: DSM-IV Unexposed group: clinic workers	SGA-treated/unexposed, among those with BMI ≥28 n= 20/20	Binge episodes		Binge episodes (BS) (Binge eating status assessed as per DSM-IV criteria (SCID-IV), and classified into 4 categories: (1) no binge eating (2) binge episodes less than 2 days per week (BS), (3) BED or (4) bulimia nervosa (BN).	Difference in proportion of cases and controls with BMI ≥28 who had binge episodes less than 2 days per week (BS),	number (%)	Cases with BMI ≥28: 5/20 (25%) Controls with BMI ≥28: 4/20 (20%)	▲
#834	Khazaal et al., 2006	Cross-sectional	Exposed group: Study population: schizophrenia Diagnostic criteria: DSM-IV Unexposed group: clinic workers	SGA-treated/unexposed, among those with BMI <28 n= 20/20	Binge eating disorder		Binge eating disorder (BED) (Binge eating status assessed as per DSM-IV criteria (SCID-IV), and classified into 4 categories: (1) no binge eating (2) binge episodes less than 2 days per week (BS), (3) BED or (4) bulimia nervosa (BN).	Difference in proportion of cases and controls with BMI <28 who had binge eating disorder (BED)	number (%)	Cases with BMI <28: 2/20 (10%) Controls with BMI <28: 0/20 (0%)	▲
#834	Khazaal et al., 2006	Cross-sectional	Exposed group: Study population: schizophrenia Diagnostic criteria: DSM-IV Unexposed group: clinic workers	SGA-treated/unexposed, among those with BMI ≥28 n= 20/20	Binge eating disorder		Binge eating disorder (BED) (binge eating status assessed as per DSM-IV criteria (SCID-IV), and classified into 4 categories: (1) no binge eating (2) binge episodes less than 2 days per week (BS), (3) BED or (4) bulimia nervosa (BN).	Difference in proportion of cases and controls with BMI ≥28 who had binge eating disorder (BED)	number (%)	Cases with BMI ≥28: 7/20 (35%) Controls with BMI ≥28: 2/20 (10%)	▲
#834	Khazaal et al., 2006	Cross-sectional	Exposed group: Study population: schizophrenia Diagnostic criteria: DSM-IV Unexposed group: clinic workers	SGA-treated/unexposed, among those with BMI <28 n= 20/20	Binge symptomology		Binge symptomoatology (BED or BS) (binge eating status assessed as per DSM-IV criteria (SCID-IV), and classified into 4 categories: (1) no binge eating (2) binge episodes less than 2 days per week (BS), (3) BED or (4) bulimia nervosa (BN).	Difference in proportion of cases and controls with BMI <28 who had binge symptomatology (BED or BS)	number (%)	Cases with BMI <28: 5/20 (25%) Controls with BMI <28: 4/20 (20%)	▲
#834	Khazaal et al., 2006	Cross-sectional	Exposed group: Study population: schizophrenia Diagnostic criteria: DSM-IV Unexposed group: clinic workers	SGA-treated/unexposed, among those with BMI ≥28 n= 20/20	Binge symptomology		Binge symptomoatology (BED or BS) (binge eating status assessed as per DSM-IV criteria (SCID-IV), and classified into 4 categories: (1) no binge eating (2) binge episodes less than 2 days per week (BS), (3) BED or (4) bulimia nervosa (BN).	Difference in proportion of cases and controls with BMI ≥ 28 who had binge symptomatology (BED or BS)	number (%), Chi-square p-value	Cases with BMI ≥28: 12/20 (60%) Controls with BMI ≥28: 6/20 (30%) p = 0.034	▲
#839	Khazaal et al., 2006	Cross-sectional	Exposed group: Study population: schizophrenia Diagnostic criteria: DSM-IV Unexposed group: clinic workers	SGA-treated/unexposed, among those with BMI <28 n= 20/20	Cognitive distortions		Cognitive distortions (measured using the MAC-R total score)	Difference in mean total MAC-R score among cases and controls with BMI<28 (controlling for the effect of gender)	mean (SD)	Cases with BMI <28: 66.2 (14.7) Controls with BMI <28: 53.4 (13.8)	▲
#839	Khazaal et al., 2006	Cross-sectional	Exposed group: Study population: schizophrenia Diagnostic criteria: DSM-IV Unexposed group: clinic workers	SGA-treated/unexposed, among those with BMI ≥28 n= 20/20	Cognitive distortions		Cognitive distortions (measured using the MAC-R total score)	Difference in mean total MAC-R score among cases and controls with BMI≥28 (controlling for the effect of gender)	mean (SD)	Cases with BMI ≥28: 72.5 (14.4) Controls with BMI ≥28: 74.1 (11.5)	▼
#839	Khazaal et al., 2006	Cross-sectional	Exposed group: Study population: schizophrenia Diagnostic criteria: DSM-IV Unexposed group: clinic workers	SGA-treated/unexposed, among those with BMI <28 n= 20/20	Weight and eating behaviour as the basis of approval		Weight and eating behaviour as the basis of approval (subscale 1 on the MAC-R)	Difference in mean MAC-R subscale 1 (approval) score among cases and controls with BMI<28 ( after controlling for the effect of gender)	mean (SD)	Cases with BMI <28: 20.0 (6.2) Controls with BMI <28: 16.5 (4.6)	▲
#839	Khazaal et al., 2006	Cross-sectional	Exposed group: Study population: schizophrenia Diagnostic criteria: DSM-IV Unexposed group: clinic workers	SGA-treated/unexposed, among those with BMI ≥28 n= 20/20	Weight and eating behaviour as the basis of approval		Weight and eating behaviour as the basis of approval (subscale 1 on the MAC-R)	Difference in mean MAC-R subscale 1 (approval) score among cases and controls with BMI≥28 (controlling for the effect of gender)	mean (SD)	Cases with BMI ≥28: 21.3 (6.8) Controls with BMI ≥28: 20.6 (3.5)	▲
#839	Khazaal et al., 2006	Cross-sectional	Exposed group: Study population: schizophrenia Diagnostic criteria: DSM-IV Unexposed group: clinic workers	SGA-treated/unexposed, among those with BMI <28 n= 20/20	Strict weight regulation and fear of weight gain		Strict weight regulation and fear of weight gain (subscale 2 on the MAC-R)	Difference in mean MAC-R subscale 2 (weight regulation) score among cases and controls with BMI<28 ( after controlling for the effect of gender)	mean (SD)	Cases with BMI <28: 20.5 (6.6) Controls with BMI <28: 14.7 (5.7)	▲
#839	Khazaal et al., 2006	Cross-sectional	Exposed group: Study population: schizophrenia Diagnostic criteria: DSM-IV Unexposed group: clinic workers	SGA-treated/unexposed, among those with BMI ≥28 n= 20/20	Strict weight regulation and fear of weight gain		Strict weight regulation and fear of weight gain (subscale 2 on the MAC-R)	Difference in mean MAC-R subscale 2 (weight regulation) score among cases and controls with BMI≥28 (controlling for the effect of gender)	mean (SD)	Cases with BMI ≥28: 24.1 (7.9) Controls with BMI ≥28: 24.0 (5.8)	▲
#839	Khazaal et al., 2006	Cross-sectional	Exposed group: Study population: schizophrenia Diagnostic criteria: DSM-IV Unexposed group: clinic workers	SGA-treated/unexposed, among those with BMI <28 n= 20/20	Self-control as the basis of self-esteem		Self-control as the basis of self-esteem (subscale 3 on the MAC-R)	Difference in mean MAC-R subscale 3 (self-control) score among cases and controls with BMI<28 ( after controlling for the effect of gender)	mean (SD)	Cases with BMI <28: 26.2 (5.8) Controls with BMI <28: 21.7 (7.6)	▲
#839	Khazaal et al., 2006	Cross-sectional	Exposed group: Study population: schizophrenia Diagnostic criteria: DSM-IV Unexposed group: clinic workers	SGA-treated/unexposed, among those with BMI ≥28 n= 20/20	Self-control as the basis of self-esteem		Self-control as the basis of self-esteem (subscale 3 on the MAC-R)	Difference in mean MAC-R subscale 3 (self-control) score among cases and controls with BMI≥28 ( after controlling for the effect of gender)	mean (SD)	Cases with BMI ≥28: 27.2 (5.8) Controls with BMI ≥28: 28.2 (6.5)	▼
#831	Khazaal et al., 2009	Cross-sectional	Exposed group: Study population: male patients with schizophrenia, treated with SGA (stratified according to weight gain). Diagnostic criteria: DSM-IV, clinician diagnosis Unexposed group: Study population: male health professionals and university students. (stratified according to weight gain)	SGA-treated/unexposed, among those with weight gain (minimum 2 kg in the last month) n= 10/5	Eating cognitions		Eating behaviour (measured using the Three-Factor Questionnaire (TFQ))	Difference in mean total TFQ scores among cases and controls with weight gain (minimum 2 kg in the last month)	mean (SD)	Cases with weight gain: 21.4 (6) Controls with weight gain: 17.4 (6.3)	▲
#831	Khazaal et al., 2009	Cross-sectional	Exposed group: Study population: male patients with schizophrenia, treated with SGA (stratified according to weight gain). Diagnostic criteria: DSM-IV, clinician diagnosis Unexposed group: Study population: male health professionals and university students. (stratified according to weight gain)	SGA-treated/unexposed, among those without weight gain (neither gained nor lost more than 1 kg in the last month) n= 12/10	Eating cognitions		Eating behaviour (measured using the Three-Factor Questionnaire (TFQ))	Difference in mean total TFQ scores among cases and controls without weight gain (neither gained nor lost more than 1 kg in the last month)	mean (SD)	Cases without weight gain: 19.8 (9.4) Controls without weight gain: 12.2 (3.9)	▲
#831	Khazaal et al., 2009	Cross-sectional	Exposed group: Study population: male patients with schizophrenia, treated with SGA (stratified according to weight gain). Diagnostic criteria: DSM-IV, clinician diagnosis Unexposed group: Study population: male health professionals and university students. (stratified according to weight gain)	SGA-treated/unexposed, among those with weight gain (minimum 2 kg in the last month) n= 10/5	Cognitive restraint		Cognitive restraint of eating (subscale 1 of the TFQ)	Difference in mean TFQ subscale 1 scores among cases and controls with weight gain (minimum 2 kg in the last month)	mean (SD)	Cases with weight gain: 7.7 (2.4) Controls with weight gain: 4.6 (3.8)	▲
#831	Khazaal et al., 2009	Cross-sectional	Exposed group: Study population: male patients with schizophrenia, treated with SGA (stratified according to weight gain). Diagnostic criteria: DSM-IV, clinician diagnosis Unexposed group: Study population: male health professionals and university students. (stratified according to weight gain)	SGA-treated/unexposed, among those without weight gain (neither gained nor lost more than 1 kg in the last month) n= 12/10	Cognitive restraint		Cognitive restraint of eating (subscale 1 of the TFQ)	Difference in mean TFQ subscale 1 scores among cases and controls without weight gain (neither gained nor lost more than 1 kg in the last month))	mean (SD)	Cases without weight gain: 6.6 (5.1) Controls without weight gain: 4 (2.9)	▲
#831	Khazaal et al., 2009	Cross-sectional	Exposed group: Study population: male patients with schizophrenia, treated with SGA (stratified according to weight gain). Diagnostic criteria: DSM-IV, clinician diagnosis Unexposed group: Study population: male health professionals and university students. (stratified according to weight gain)	SGA-treated/unexposed, among those with weight gain (minimum 2 kg in the last month) n= 10/5	Disinhibition		Disinhibition (subscale 2 of the TFQ)	Difference in mean TFQ subscale 2 scores among cases and controls with weight gain (minimum 2 kg in the last month)	mean (SD)	Cases with weight gain:7.1 (2.8) Controls with weight gain: 6.6 (2.3)	▲
#831	Khazaal et al., 2009	Cross-sectional	Exposed group: Study population: male patients with schizophrenia, treated with SGA (stratified according to weight gain). Diagnostic criteria: DSM-IV, clinician diagnosis Unexposed group: Study population: male health professionals and university students. (stratified according to weight gain)	SGA-treated/unexposed, among those without weight gain (neither gained nor lost more than 1 kg in the last month) n= 12/10	Disinhibition		Disinhibition (subscale 2 of the TFQ)	Difference in mean TFQ subscale 2 scores among cases and controls without weight gain (neither gained nor lost more than 1 kg in the last month))	mean (SD)	Cases without weight gain: 5.9 (2.8) Controls without weight gain: 4 (1.4)	▲
#831	Khazaal et al., 2009	Cross-sectional	Exposed group: Study population: male patients with schizophrenia, treated with SGA (stratified according to weight gain). Diagnostic criteria: DSM-IV, clinician diagnosis Unexposed group: Study population: male health professionals and university students. (stratified according to weight gain)	SGA-treated/unexposed, among those with weight gain (minimum 2 kg in the last month) n= 10/5	Hunger (subscale)		Hunger (subscale 3 of the TFQ)	Difference in mean TFQ subscale 3 scores among cases and controls with weight gain (minimum 2 kg in the last month)	mean (SD)	Cases with weight gain: 6.6 (3.0) Controls with weight gain: 6.2 (4.0)	▲
#831	Khazaal et al., 2009	Cross-sectional	Exposed group: Study population: male patients with schizophrenia, treated with SGA (stratified according to weight gain). Diagnostic criteria: DSM-IV, clinician diagnosis Unexposed group: Study population: male health professionals and university students. (stratified according to weight gain)	SGA-treated/unexposed, among those without weight gain (neither gained nor lost more than 1 kg in the last month) n= 12/10	Hunger (subsca		Hunger (subscale 3 of the TFQ)	Difference in mean TFQ subscale 3 scores among cases and controls without weight gain (neither gained nor lost more than 1 kg in the last month))	mean (SD)	Cases without weight gain: 7.4 (3.5) Controls without weight gain: 4 (3)	▲
#842	Khosravi, 2020	cross-sectional	Exposed group: Study population: Schizophrenia. Diagnostic criteria: DSM-5, clinician diagnosis Unexposed group: Study population: Healthy volunteers from same geographical area (1:1 matching)	AP-treated/Unexposed n= 154/154	Disordered eating behaviours		Disordered eating behaviours (DEBs) (a total score of≥20 on the Eating Attitudes Test-26 represents DEB)	Prevalence of disorder eating behaviours in the cases (active and remission) and controls	Percentage	Prevalence of DEBs was 41.5% among cases and 10.3% among controls	▲
#842	Khosravi, 2020	cross-sectional	AP-treated participants who had a total score of≥20 on the Eating Attitudes Test-26, n= 64	Atypical and typical antipsychotic	Disordered eating behaviours		Disordered eating behaviours (DEBs) (a total score of≥20 on the Eating Attitudes Test-26 represents DEB)	Association between antipsychotic category and Eating Attitude Test (EAT-26) scores among patients with schizphrenia who had a total score of≥20 on the Eating Attitudes Test-26, while controlling for confounders (psychosocial rehabilitation, duration of psychosis, anxiety (using Beck Anxiety Inventory), depression (using Beck Depression Inventory), severity of psychosis (using Positive and Negati…	regression coefficient, 95% CI, p-value	Among patients with schizophrenia who had DEBs (n=64), SGAs were positively correlated with EAT-26 score compared to FGAs (adj. for psychosocial rehabilitation, duration of psychosis, anxiety, depression, severity of psychosis, tobacco smoking, T2DM). Regression coefficient: 2.78, 95% CI (0.06-5.49), p-value <0.05	NA
#884	Kouidrat et al., 2018	cross-sectional	Exposed group: Study population: Schizophrenia or schizoaffective disorder (numbers: NR). Diagnostic criteria: DSM-IV Unexposed group: Study population: Participants recruited from the local university and local community.	AP-treated/ unexposed n= 66/81	Cognitive restraint		Cognitive restraint (CR) of eating (assessed using the TFEQ-R21)	Difference in mean cognitive restraint scores between cases and controls, after adjusting for sex, age, BMI and smoking status.	Mean difference in cognitive restraint scores, 95% CI, p-value	Difference in cognitive restraint scores: 27.6 [18.7–36.6], p < 0.0001	▲
#884	Kouidrat et al., 2018	cross-sectional	Exposed group: Study population: Schizophrenia or schizoaffective disorder (numbers: NR). Diagnostic criteria: DSM-IV Unexposed group: Study population: Participants recruited from the local university and local community.	AP-treated/ unexposed n= 66/81	Uncontrolled eating		Uncontrolled eating (UE) (assessed using the TFEQ-R21)	Difference in mean uncontrolled eating scores between cases and controls, after adjusting for sex, age, BMI and smoking status.	Mean difference in uncontrolled eating scores, 95% CI, p-value	Difference in uncontrolled eating scores: 27.3 [18.6–35.9], p < 0.0001	▲
#884	Kouidrat et al., 2018	cross-sectional	Exposed group: Study population: Schizophrenia or schizoaffective disorder (numbers: NR). Diagnostic criteria: DSM-IV Unexposed group: Study population: Participants recruited from the local university and local community.	AP-treated/ unexposed n= 66/81	Emotional eating		Emotional eating (EE) (subscale 1 of the TFQ)	Difference in mean emotional eating scores between cases and controls, after adjusting for sex, age, BMI and smoking status.	Mean difference in emotional eating scores, 95% CI, p-value	Difference in emotional eating scores: 27.6 [18.7–36.6], p < 0.0001	▲
#884	Kouidrat et al., 2018	cross-sectional		AP-treated/ unexposed n= 66/81	Cognitive rest		Cognitive restraint (CR) of eating (assessed using the TFEQ-R21)	Head-to-head comparison between AP-treated participants with BMI ≤ 25 and those with BMI > 25: Difference in mean cognitve restraint scores between cases with BMI ≤ 25 and cases with BMI > 25 after adjustment for sex, age, smoking status	Mean difference in cognitive restraint scores, 95% CI	Difference in mean cognitive restraint sores between cases with BMI ≤ 25 and those with BMI > 25: 8.8 [−4.5;22.2]	NA
#884	Kouidrat et al., 2018	cross-sectional		AP-treated/ unexposed n= 66/81	Uncontrolled e		Uncontrolled eating (UE) (assessed using the TFEQ-R21)	Head-to-head comparison between AP-treated participants with BMI ≤ 25 and those with BMI > 25: Difference in mean uncontrolled eating scores between cases with BMI ≤ 25 and cases with BMI > 25 after adjustment for sex, age, smoking status	Mean difference in uncontrolled eating scores, 95% CI	Difference in mean uncontrolled eating sores between cases with BMI ≤ 25 and those with BMI > 25: 5.8 [−7.6;19.2]	NA
#884	Kouidrat et al., 2018	cross-sectional		AP-treated/ unexposed n= 66/81	Emotional eati		Emotional eating (EE) (subscale 1 of the TFQ)	Head-to-head comparison between AP-treated participants with BMI ≤ 25 and those with BMI > 25: Difference in mean emotional eating scores between cases with BMI ≤ 25 and cases with BMI > 25 after adjustment for sex, age, smoking status	Mean difference in emotional eating scores, 95% CI	Difference in mean emotional eating sores between cases with BMI ≤ 25 and those with BMI > 25: 5.2 [−14.0;24.3]	NA
#1073	Mathews et al., 2012	pre-post study	Healthy volunteers	olanzapine	Eating related cognitions		Eating behaviour: Measured using the Three-Factor Eating Questionnaire	Difference in total TFEQ scores before and after the 7-day olanzapine treatment	mean (SD), p-value	Total TFEQ score before 35.55 (7.07), and after 37.89 (6.85) the 7-day olanzapine treatment, p-value= .009	▲
#1073	Mathews et al., 2012	pre-post study		olanzapine	Eating related cognitions		Disinhibited eating: Measured using the Three-Factor Eating Questionnaire	Difference in disinhibited eating subscale score before and after the 7-day olanzapine treatment	mean (SD), p-value	Disinhibited eating subscale score before 16.50 (3.97) and after 17.94 (4.98) the 7-day olanzapine treatment, p-value=0.03	▲
#1462	Saugo et al., 2020	9-month prospective study (Analysis of interest: cross-sectional analysis of food intake data collected from GET UP patients (at the follow-up visit) and compared with data collected from a nationally representative sample of the Italian population (INRAN-SCAI) 2005-2006).	Exposed group: Subgroup of GET UP study (Ruggeri et al., 2015) participants (patients with FEP), >75% non-affective psychosis. Diagnostic criteria: ICD-10, clinician diagnosis. Unexposed group: Subsample of the Italian National Food Consumption Survey (INRAN-SCAI) 2005-06 sample aged 18-64.90 years (Leclercq et al., 2009). This is a nationally representative sample of the Italian general populati…	Female AP-treated/ female unexposed: n=21/1245	Energy (kcal/day)	free living	AP-treated group: EPIC Questionnaire Unexposed group: self-recorded food consumption for 3 consecutive days.	Difference in mean total caloric intake between AP-treated female and unexposed groups	mean (SD), p-value	Female AP-treated: 2134 (1040) Female unexposed: 1939 (526) p-value: 0.400	▲
#1462	Saugo et al., 2020	9-month prospective study (Analysis of interest: cross-sectional analysis of food intake data collected from GET UP patients (at the follow-up visit) and compared with data collected from a nationally representative sample of the Italian population (INRAN-SCAI) 2005-2006).	Exposed group: Subgroup of GET UP study (Ruggeri et al., 2015) participants (patients with FEP), >75% non-affective psychosis. Diagnostic criteria: ICD-10, clinician diagnosis. Unexposed group: Subsample of the Italian National Food Consumption Survey (INRAN-SCAI) 2005-06 sample aged 18-64.90 years (Leclercq et al., 2009). This is a nationally representative sample of the Italian general populati…	Male AP-treated/male unexposed n=33/1068	Energy (kcal/day)	free living	AP-treated group: EPIC Questionnaire Unexposed group: self-recorded food consumption for 3 consecutive days.	Difference in mean total caloric intake between AP-treated male and unexposed groups	mean (SD), p-value	male AP-treated: 2386 (1050) male unexposed: 2390 (650) p-value: 0.985	▼
#1462	Saugo et al., 2020	9-month prospective study (Analysis of interest: cross-sectional analysis of food intake data collected from GET UP patients (at the follow-up visit) and compared with data collected from a nationally representative sample of the Italian population (INRAN-SCAI) 2005-2006).	Exposed group: Subgroup of GET UP study (Ruggeri et al., 2015) participants (patients with FEP), >75% non-affective psychosis. Diagnostic criteria: ICD-10, clinician diagnosis. Unexposed group: Subsample of the Italian National Food Consumption Survey (INRAN-SCAI) 2005-06 sample aged 18-64.90 years (Leclercq et al., 2009). This is a nationally representative sample of the Italian general populati…	Female AP-treated/ female unexposed: n=21/1245	Proteins (g/day)	free living	AP-treated group: EPIC Questionnaire Unexposed group: self-recorded food consumption for 3 consecutive days.	Difference in mean protein intake between female exposed and unexposed groups.	mean (SD), p-value	Female cases: 78.3 (35.4) Female controls: 76.0 (19.5) P-value= 0.766	▲
#1462	Saugo et al., 2020	9-month prospective study (Analysis of interest: cross-sectional analysis of food intake data collected from GET UP patients (at the follow-up visit) and compared with data collected from a nationally representative sample of the Italian population (INRAN-SCAI) 2005-2006).	Exposed group: Subgroup of GET UP study (Ruggeri et al., 2015) participants (patients with FEP), >75% non-affective psychosis. Diagnostic criteria: ICD-10, clinician diagnosis. Unexposed group: Subsample of the Italian National Food Consumption Survey (INRAN-SCAI) 2005-06 sample aged 18-64.90 years (Leclercq et al., 2009). This is a nationally representative sample of the Italian general populati…	Male AP-treated/male unexposed n=33/1068	Proteins (g/day)	free living	AP-treated group: EPIC Questionnaire Unexposed group: self-recorded food consumption for 3 consecutive days.	Difference in mean protein intake between male exposed and unexposed groups.	mean (SD), p-value	Male cases: 98.9 (40.4) Male controls: 92.6 (25.3) p-value= 0.380	▲
#1462	Saugo et al., 2020	9-month prospective study (Analysis of interest: cross-sectional analysis of food intake data collected from GET UP patients (at the follow-up visit) and compared with data collected from a nationally representative sample of the Italian population (INRAN-SCAI) 2005-2006).	Exposed group: Subgroup of GET UP study (Ruggeri et al., 2015) participants (patients with FEP), >75% non-affective psychosis. Diagnostic criteria: ICD-10, clinician diagnosis. Unexposed group: Subsample of the Italian National Food Consumption Survey (INRAN-SCAI) 2005-06 sample aged 18-64.90 years (Leclercq et al., 2009). This is a nationally representative sample of the Italian general populati…	Female AP-treated/ female unexposed: n=21/1245	Fats (g/day)	Natural setting	AP-treated group: EPIC Questionnaire Unexposed group: self-recorded food consumption for 3 consecutive days.	Difference in mean lipid intake between female exposed and unexposed groups.	mean (SD), p-value	Female cases: 83.1 (44.8) Female controls: 79.1 (23.4) p-value= 0.863	▲
#1462	Saugo et al., 2020	9-month prospective study (Analysis of interest: cross-sectional analysis of food intake data collected from GET UP patients (at the follow-up visit) and compared with data collected from a nationally representative sample of the Italian population (INRAN-SCAI) 2005-2006).	Exposed group: Subgroup of GET UP study (Ruggeri et al., 2015) participants (patients with FEP), >75% non-affective psychosis. Diagnostic criteria: ICD-10, clinician diagnosis. Unexposed group: Subsample of the Italian National Food Consumption Survey (INRAN-SCAI) 2005-06 sample aged 18-64.90 years (Leclercq et al., 2009). This is a nationally representative sample of the Italian general populati…	Male AP-treated/male unexposed n=33/1068	Fats (g/day)	Natural setting	AP-treated group: EPIC Questionnaire Unexposed group: self-recorded food consumption for 3 consecutive days.	Difference in mean lipid intake between male exposed and unexposed groups.	mean (SD), p-value	Male cases: 95.2 (45.9) Male controls: 95.4 (29.5) p-value= 0.978	▼
#1462	Saugo et al., 2020	9-month prospective study (Analysis of interest: cross-sectional analysis of food intake data collected from GET UP patients (at the follow-up visit) and compared with data collected from a nationally representative sample of the Italian population (INRAN-SCAI) 2005-2006).	Exposed group: Subgroup of GET UP study (Ruggeri et al., 2015) participants (patients with FEP), >75% non-affective psychosis. Diagnostic criteria: ICD-10, clinician diagnosis. Unexposed group: Subsample of the Italian National Food Consumption Survey (INRAN-SCAI) 2005-06 sample aged 18-64.90 years (Leclercq et al., 2009). This is a nationally representative sample of the Italian general populati…	Female AP-treated/ female unexposed: n=21/1245	SFA intake	Natural setting	Saturated fatty acids (SFA) (g/day): (measured using the EPIC Questionnaire, which refers to eating habits over the preceding 12 months, in cases and self-recorded food consumption for 3 consecutive days in controls (INRAN-SCAI, 2005-06)	Difference in mean SFA intake between female exposed and unexposed groups.	mean (SD), p-value	Female cases: 31.1 (19.4) Female controls: 24.4 (4.8) p-value= 0.131	▲
#1462	Saugo et al., 2020	9-month prospective study (Analysis of interest: cross-sectional analysis of food intake data collected from GET UP patients (at the follow-up visit) and compared with data collected from a nationally representative sample of the Italian population (INRAN-SCAI) 2005-2006).	Exposed group: Subgroup of GET UP study (Ruggeri et al., 2015) participants (patients with FEP), >75% non-affective psychosis. Diagnostic criteria: ICD-10, clinician diagnosis. Unexposed group: Subsample of the Italian National Food Consumption Survey (INRAN-SCAI) 2005-06 sample aged 18-64.90 years (Leclercq et al., 2009). This is a nationally representative sample of the Italian general populati…	Male AP-treated/male unexposed n=33/1068	SFA intake	Natural setting	Saturated fatty acids (SFA) (g/day): (measured using the EPIC Questionnaire, which refers to eating habits over the preceding 12 months, in cases and self-recorded food consumption for 3 consecutive days in controls (INRAN-SCAI, 2005-06)	Difference in mean SFA intake between male exposed and unexposed groups.	mean (SD), p-value	Male cases: 36.4 (20.4) Male controls: 29.7 (11.3) p-value= 0.066	▲
#1462	Saugo et al., 2020	9-month prospective study (Analysis of interest: cross-sectional analysis of food intake data collected from GET UP patients (at the follow-up visit) and compared with data collected from a nationally representative sample of the Italian population (INRAN-SCAI) 2005-2006).	Exposed group: Subgroup of GET UP study (Ruggeri et al., 2015) participants (patients with FEP), >75% non-affective psychosis. Diagnostic criteria: ICD-10, clinician diagnosis. Unexposed group: Subsample of the Italian National Food Consumption Survey (INRAN-SCAI) 2005-06 sample aged 18-64.90 years (Leclercq et al., 2009). This is a nationally representative sample of the Italian general populati…	Female AP-treated/ female unexposed: n=21/1245	MUFA intake	Natural setting	Monounsaturated fatty acids (MUFAs) (g/day): (measured using the EPIC Questionnaire, which refers to eating habits over the preceding 12 months, in cases and self-recorded food consumption for 3 consecutive days in controls (INRAN-SCAI, 2005-06)	Difference in mean MUFA intake between female exposed and unexposed groups.	mean (SD), p-value	Female cases: 36.3 (17.4) Female controls: 38.3 (11.4) p-value= 0.607	▼
#1462	Saugo et al., 2020	9-month prospective study (Analysis of interest: cross-sectional analysis of food intake data collected from GET UP patients (at the follow-up visit) and compared with data collected from a nationally representative sample of the Italian population (INRAN-SCAI) 2005-2006).	Exposed group: Subgroup of GET UP study (Ruggeri et al., 2015) participants (patients with FEP), >75% non-affective psychosis. Diagnostic criteria: ICD-10, clinician diagnosis. Unexposed group: Subsample of the Italian National Food Consumption Survey (INRAN-SCAI) 2005-06 sample aged 18-64.90 years (Leclercq et al., 2009). This is a nationally representative sample of the Italian general populati…	Male AP-treated/male unexposed n=33/1068	MUFA intake	Natural setting	Monounsaturated fatty acids (MUFAs) (g/day): (measured using the EPIC Questionnaire, which refers to eating habits over the preceding 12 months, in cases and self-recorded food consumption for 3 consecutive days in controls (INRAN-SCAI, 2005-06)	Difference in mean MUFA intake between male exposed and unexposed groups.	mean (SD), p-value	Male cases: 41.4 (18.5) Male controls: 45.4 (13.9) p-value= 0.172	▼
#1462	Saugo et al., 2020	9-month prospective study (Analysis of interest: cross-sectional analysis of food intake data collected from GET UP patients (at the follow-up visit) and compared with data collected from a nationally representative sample of the Italian population (INRAN-SCAI) 2005-2006).	Exposed group: Subgroup of GET UP study (Ruggeri et al., 2015) participants (patients with FEP), >75% non-affective psychosis. Diagnostic criteria: ICD-10, clinician diagnosis. Unexposed group: Subsample of the Italian National Food Consumption Survey (INRAN-SCAI) 2005-06 sample aged 18-64.90 years (Leclercq et al., 2009). This is a nationally representative sample of the Italian general populati…	Female AP-treated/ female unexposed: n=21/1245	PUFA intake	Natural setting	Polyunsaturated fatty acids (PUFAs) (g/day): (measured using the EPIC Questionnaire, which refers to eating habits over the preceding 12 months, in cases and self-recorded food consumption for 3 consecutive days in controls (INRAN-SCAI, 2005-06)	Difference in mean PUFA intake between female exposed and unexposed groups.	mean (SD), p-value	Female cases: 10.9 (6.8) Female controls: 10.0 (3.7) p-value= 0.559	▲
#1462	Saugo et al., 2020	9-month prospective study (Analysis of interest: cross-sectional analysis of food intake data collected from GET UP patients (at the follow-up visit) and compared with data collected from a nationally representative sample of the Italian population (INRAN-SCAI) 2005-2006).	Exposed group: Subgroup of GET UP study (Ruggeri et al., 2015) participants (patients with FEP), >75% non-affective psychosis. Diagnostic criteria: ICD-10, clinician diagnosis. Unexposed group: Subsample of the Italian National Food Consumption Survey (INRAN-SCAI) 2005-06 sample aged 18-64.90 years (Leclercq et al., 2009). This is a nationally representative sample of the Italian general populati…	Male AP-treated/male unexposed n=33/1068	PUFA intake	Natural setting	Polyunsaturated fatty acids (PUFAs) (g/day): (measured using the EPIC Questionnaire, which refers to eating habits over the preceding 12 months, in cases and self-recorded food consumption for 3 consecutive days in controls (INRAN-SCAI, 2005-06)	Difference in mean PUFA intake between male exposed and unexposed groups.	mean (SD), p-value	Male cases: 11.2 (5.7) Male contrls: 12.2 (4.6) p-value= 0.341	▼
#1462	Saugo et al., 2020	9-month prospective study (Analysis of interest: cross-sectional analysis of food intake data collected from GET UP patients (at the follow-up visit) and compared with data collected from a nationally representative sample of the Italian population (INRAN-SCAI) 2005-2006).	Exposed group: Subgroup of GET UP study (Ruggeri et al., 2015) participants (patients with FEP), >75% non-affective psychosis. Diagnostic criteria: ICD-10, clinician diagnosis. Unexposed group: Subsample of the Italian National Food Consumption Survey (INRAN-SCAI) 2005-06 sample aged 18-64.90 years (Leclercq et al., 2009). This is a nationally representative sample of the Italian general populati…	Female AP-treated/ female unexposed: n=21/1245	Cholesterol intake	Natural setting	Cholesterol (g/day): (measured using the EPIC Questionnaire, which refers to eating habits over the preceding 12 months, in cases and self-recorded food consumption for 3 consecutive days in controls (INRAN-SCAI, 2005-06)	Difference in mean cholesterol intake between female exposed and unexposed groups.	mean (SD), p-value	Female cases: 361.8 (207.0) Female controls: 265 (125) p-value= 0.044	▲
#1462	Saugo et al., 2020	9-month prospective study (Analysis of interest: cross-sectional analysis of food intake data collected from GET UP patients (at the follow-up visit) and compared with data collected from a nationally representative sample of the Italian population (INRAN-SCAI) 2005-2006).	Exposed group: Subgroup of GET UP study (Ruggeri et al., 2015) participants (patients with FEP), >75% non-affective psychosis. Diagnostic criteria: ICD-10, clinician diagnosis. Unexposed group: Subsample of the Italian National Food Consumption Survey (INRAN-SCAI) 2005-06 sample aged 18-64.90 years (Leclercq et al., 2009). This is a nationally representative sample of the Italian general populati…	Male AP-treated/male unexposed n=33/1068	Cholesterol intake	Natural setting	Cholesterol (g/day): (measured using the EPIC Questionnaire, which refers to eating habits over the preceding 12 months, in cases and self-recorded food consumption for 3 consecutive days in controls (INRAN-SCAI, 2005-06)	Difference in mean cholesterol intake between male exposed and unexposed groups.	mean (SD), p-value	Male cases: 450 (241) Male controls: 331 (157) p-value= 0.007	▲
#1462	Saugo et al., 2020	9-month prospective study (Analysis of interest: cross-sectional analysis of food intake data collected from GET UP patients (at the follow-up visit) and compared with data collected from a nationally representative sample of the Italian population (INRAN-SCAI) 2005-2006).	Exposed group: Subgroup of GET UP study (Ruggeri et al., 2015) participants (patients with FEP), >75% non-affective psychosis. Diagnostic criteria: ICD-10, clinician diagnosis. Unexposed group: Subsample of the Italian National Food Consumption Survey (INRAN-SCAI) 2005-06 sample aged 18-64.90 years (Leclercq et al., 2009). This is a nationally representative sample of the Italian general populati…	Female AP-treated/ female unexposed: n=21/1245	Carbohydrate intake	Natural setting	Carbohydrates (g/day): (measured using the EPIC Questionnaire, which refers to eating habits over the preceding 12 months, in cases and self-recorded food consumption for 3 consecutive days in controls (INRAN-SCAI, 2005-06)	Difference in mean carbohydrate intake between female exposed and unexposed groups.	mean (SD), p-value	Female cases: 272.8 (138.4) Female controls: 236.5 (75.3) p-value= 0.243	▲
#1462	Saugo et al., 2020	9-month prospective study (Analysis of interest: cross-sectional analysis of food intake data collected from GET UP patients (at the follow-up visit) and compared with data collected from a nationally representative sample of the Italian population (INRAN-SCAI) 2005-2006).	Exposed group: Subgroup of GET UP study (Ruggeri et al., 2015) participants (patients with FEP), >75% non-affective psychosis. Diagnostic criteria: ICD-10, clinician diagnosis. Unexposed group: Subsample of the Italian National Food Consumption Survey (INRAN-SCAI) 2005-06 sample aged 18-64.90 years (Leclercq et al., 2009). This is a nationally representative sample of the Italian general populati…	Male AP-treated/male unexposed n=33/1068	Carbohydrate intake	Natural setting	Carbohydrates (g/day): (measured using the EPIC Questionnaire, which refers to eating habits over the preceding 12 months, in cases and self-recorded food consumption for 3 consecutive days in controls (INRAN-SCAI, 2005-06)	Difference in mean carbohydrate intake between male exposed and unexposed groups.	mean (SD), p-value	Male cases: 291.5 (141.3) Male controls: 283.1 (88.7) p-value= 0.736	▲
#1462	Saugo et al., 2020	9-month prospective study (Analysis of interest: cross-sectional analysis of food intake data collected from GET UP patients (at the follow-up visit) and compared with data collected from a nationally representative sample of the Italian population (INRAN-SCAI) 2005-2006).	Exposed group: Subgroup of GET UP study (Ruggeri et al., 2015) participants (patients with FEP), >75% non-affective psychosis. Diagnostic criteria: ICD-10, clinician diagnosis. Unexposed group: Subsample of the Italian National Food Consumption Survey (INRAN-SCAI) 2005-06 sample aged 18-64.90 years (Leclercq et al., 2009). This is a nationally representative sample of the Italian general populati…	Female AP-treated/ female unexposed: n=21/1245	starch intake	Natural setting	Starch (g/day): (measured using the EPIC Questionnaire, which refers to eating habits over the preceding 12 months, in cases and self-recorded food consumption for 3 consecutive days in controls (INRAN-SCAI, 2005-06)	Difference in mean starch intake between female exposed and unexposed groups.	mean (SD), p-value	Female cases: 129.5 (75.9) Female controls: 141.8 (51.5) p-value= 0.465	▼
#1462	Saugo et al., 2020	9-month prospective study (Analysis of interest: cross-sectional analysis of food intake data collected from GET UP patients (at the follow-up visit) and compared with data collected from a nationally representative sample of the Italian population (INRAN-SCAI) 2005-2006).	Exposed group: Subgroup of GET UP study (Ruggeri et al., 2015) participants (patients with FEP), >75% non-affective psychosis. Diagnostic criteria: ICD-10, clinician diagnosis. Unexposed group: Subsample of the Italian National Food Consumption Survey (INRAN-SCAI) 2005-06 sample aged 18-64.90 years (Leclercq et al., 2009). This is a nationally representative sample of the Italian general populati…	Male AP-treated/male unexposed n=33/1068	starch intake	Natural setting	Starch (g/day): (measured using the EPIC Questionnaire, which refers to eating habits over the preceding 12 months, in cases and self-recorded food consumption for 3 consecutive days in controls (INRAN-SCAI, 2005-06)	Difference in mean starch intake between male exposed and unexposed groups.	mean (SD), p-value	Male cases: 152.6 (78.2) Male controls: 178.6 (62.3) p-value= 0.064	▼
#1462	Saugo et al., 2020	9-month prospective study (Analysis of interest: cross-sectional analysis of food intake data collected from GET UP patients (at the follow-up visit) and compared with data collected from a nationally representative sample of the Italian population (INRAN-SCAI) 2005-2006).	Exposed group: Subgroup of GET UP study (Ruggeri et al., 2015) participants (patients with FEP), >75% non-affective psychosis. Diagnostic criteria: ICD-10, clinician diagnosis. Unexposed group: Subsample of the Italian National Food Consumption Survey (INRAN-SCAI) 2005-06 sample aged 18-64.90 years (Leclercq et al., 2009). This is a nationally representative sample of the Italian general populati…	Female AP-treated/ female unexposed: n=21/1245	soluble carbohydrate intake	Natural setting	Soluble carbohydrates (g/day): (measured using the EPIC Questionnaire, which refers to eating habits over the preceding 12 months, in cases and self-recorded food consumption for 3 consecutive days in controls (INRAN-SCAI, 2005-06)	Difference in mean soluble carbohydrate intake between female exposed and unexposed groups	mean (SD), p-value	Female cases: 142.6 (89.0) Female controls: 79.5 (33.4) p-value= 0.004	▲
#1462	Saugo et al., 2020	9-month prospective study (Analysis of interest: cross-sectional analysis of food intake data collected from GET UP patients (at the follow-up visit) and compared with data collected from a nationally representative sample of the Italian population (INRAN-SCAI) 2005-2006).	Exposed group: Subgroup of GET UP study (Ruggeri et al., 2015) participants (patients with FEP), >75% non-affective psychosis. Diagnostic criteria: ICD-10, clinician diagnosis. Unexposed group: Subsample of the Italian National Food Consumption Survey (INRAN-SCAI) 2005-06 sample aged 18-64.90 years (Leclercq et al., 2009). This is a nationally representative sample of the Italian general populati…	Male AP-treated/male unexposed n=33/1068	soluble carbohydrate intake	Natural setting	Soluble carbohydrates (g/day): (measured using the EPIC Questionnaire, which refers to eating habits over the preceding 12 months, in cases and self-recorded food consumption for 3 consecutive days in controls (INRAN-SCAI, 2005-06)	Difference in mean soluble carbohydrate intake between male exposed and unexposed groups	mean (SD), p-value	Male cases: 138.5 (84.4) Male controls: 86.0 (37.7) p-value= 0.001	▲
#1462	Saugo et al., 2020	9-month prospective study (Analysis of interest: cross-sectional analysis of food intake data collected from GET UP patients (at the follow-up visit) and compared with data collected from a nationally representative sample of the Italian population (INRAN-SCAI) 2005-2006).	Exposed group: Subgroup of GET UP study (Ruggeri et al., 2015) participants (patients with FEP), >75% non-affective psychosis. Diagnostic criteria: ICD-10, clinician diagnosis. Unexposed group: Subsample of the Italian National Food Consumption Survey (INRAN-SCAI) 2005-06 sample aged 18-64.90 years (Leclercq et al., 2009). This is a nationally representative sample of the Italian general populati…	Female AP-treated/ female unexposed: n=21/1245	Dietary fibre intake	Natural setting	Dietary fibre (g/day): (measured using the EPIC Questionnaire, which refers to eating habits over the preceding 12 months, in cases and self-recorded food consumption for 3 consecutive days in controls (INRAN-SCAI, 2005-06)	Difference in mean fibre intake between female exposed and unexposed groups	mean (SD), p-value	Female cases: 18.7 (10.1) Female controls: 17.7 (6.3) p-value= 0.657	▲
#1462	Saugo et al., 2020	9-month prospective study (Analysis of interest: cross-sectional analysis of food intake data collected from GET UP patients (at the follow-up visit) and compared with data collected from a nationally representative sample of the Italian population (INRAN-SCAI) 2005-2006).	Exposed group: Subgroup of GET UP study (Ruggeri et al., 2015) participants (patients with FEP), >75% non-affective psychosis. Diagnostic criteria: ICD-10, clinician diagnosis. Unexposed group: Subsample of the Italian National Food Consumption Survey (INRAN-SCAI) 2005-06 sample aged 18-64.90 years (Leclercq et al., 2009). This is a nationally representative sample of the Italian general populati…	Male AP-treated/male unexposed n=33/1068	Dietary fibre intake	Natural setting	Dietary fibre (g/day): (measured using the EPIC Questionnaire, which refers to eating habits over the preceding 12 months, in cases and self-recorded food consumption for 3 consecutive days in controls (INRAN-SCAI, 2005-06)	Difference in mean fibre intake between male exposed and unexposed groups	mean (SD), p-value	Male cases: 16.2 (7.8) Male controls: 19.6 (7.3) p-value= 0.017	▼
#1462	Saugo et al., 2020	9-month prospective study (Analysis of interest: cross-sectional analysis of food intake data collected from GET UP patients (at the follow-up visit) and compared with data collected from a nationally representative sample of the Italian population (INRAN-SCAI) 2005-2006).	Exposed group: Subgroup of GET UP study (Ruggeri et al., 2015) participants (patients with FEP), >75% non-affective psychosis. Diagnostic criteria: ICD-10, clinician diagnosis. Unexposed group: Subsample of the Italian National Food Consumption Survey (INRAN-SCAI) 2005-06 sample aged 18-64.90 years (Leclercq et al., 2009). This is a nationally representative sample of the Italian general populati…	Female AP-treated/ female unexposed: n=21/1245	alcohol intake	Natural setting	Alcohol intake (g/day): (measured using the EPIC Questionnaire, which refers to eating habits over the preceding 12 months, in cases and self-recorded food consumption for 3 consecutive days in controls (INRAN-SCAI, 2005-06)	Difference in mean alcohol intake between female exposed and unexposed groups	mean (SD), p-value	Female cases: 6.8 (11.8) Female controls: 5.0 (8.3) p-value= 0.063	▲
#1462	Saugo et al., 2020	9-month prospective study (Analysis of interest: cross-sectional analysis of food intake data collected from GET UP patients (at the follow-up visit) and compared with data collected from a nationally representative sample of the Italian population (INRAN-SCAI) 2005-2006).	Exposed group: Subgroup of GET UP study (Ruggeri et al., 2015) participants (patients with FEP), >75% non-affective psychosis. Diagnostic criteria: ICD-10, clinician diagnosis. Unexposed group: Subsample of the Italian National Food Consumption Survey (INRAN-SCAI) 2005-06 sample aged 18-64.90 years (Leclercq et al., 2009). This is a nationally representative sample of the Italian general populati…	Male AP-treated/male unexposed n=33/1068	alcohol intake	Natural setting	Alcohol intake (g/day): (measured using the EPIC Questionnaire, which refers to eating habits over the preceding 12 months, in cases and self-recorded food consumption for 3 consecutive days in controls (INRAN-SCAI, 2005-06)	Difference in mean alcohol intake between male exposed and unexposed groups	mean (SD), p-value	Male cases: 5.8 (10.9) Male controls: 13.9 (17.0) p-value= 0.358	▼
#1462	Saugo et al., 2020	9-month prospective study (Analysis of interest: cross-sectional analysis of food intake data collected from GET UP patients (at the follow-up visit) and compared with data collected from a nationally representative sample of the Italian population (INRAN-SCAI) 2005-2006).	Exposed group: Subgroup of GET UP study (Ruggeri et al., 2015) participants (patients with FEP), >75% non-affective psychosis. Diagnostic criteria: ICD-10, clinician diagnosis. Unexposed group: Subsample of the Italian National Food Consumption Survey (INRAN-SCAI) 2005-06 sample aged 18-64.90 years (Leclercq et al., 2009). This is a nationally representative sample of the Italian general populati…	Exposed group: SGA, FGA, both	Adherence to Mediterranean diet	using the Italian Mediterranean Index (IMI)	Adherence to Mediterranean diet	Percentage of participants in the exposed group versus the unexposed group who adhered to a Mediterrannean diet	%, p-value	By comparing the percentage of adherence in our FEP sample to the Mediterranean diet with Italian general population, we found a statistically significant difference, with patients displaying more frequently unhealthy dietary habits (57.4% vs. 40.9%, p < 0.014, Chi-square test).	NA
#1495	Sentissi et al., 2009	cross-sectional	Study population: Schizophrenia Diagnostic criteria: DSM-IV SGA (clozapine, olanzapine, amisulpride, risperidone, aripiprazole)-treated = 93 FGA-treated = 27 Untreated = 33	SGA-treated patients/Untreated patients n= 93/33	Restriction		Eating behaviour (restriction) (measured using the Three-Factor Eating Questionnaire (TFEQ))	Difference in mean TEFQ subscale 1 scores between SGA-treated/untreated groups	mean (SD)	TEFQ restriction: no treament 8.5 (4.53), atypical antipsychotic 8.7 (4.7) Concerning TFEQ scores, a logistic regression showed there was no statistically signisifcant variations in TFEQ restraint and hunger scores. The specific population with simultaneous high disinhibition and restraint factors (n=55; 76.4% treated patients among them) tended to be treated more frequently with atypical antipsy…	▲
#1495	Sentissi et al., 2009	cross-sectional	Study population: Schizophrenia Diagnostic criteria: DSM-IV SGA (clozapine, olanzapine, amisulpride, risperidone, aripiprazole)-treated = 93 FGA-treated = 27 Untreated = 33	SGA-treated patients/Untreated patients n= 93/33	Restriction		Eating behaviour (restriction) (measured using the Dutch Eating Behavior Questionnaire (DEBQ))	Difference in mean DEBQ subscale 1 scores between SGA-treated/untreated groups	mean (SD)	DEBQ restriction subscale: non treated 2.5 (0.8), atypical antipsychotics 2.5 (0.8), typical antipsychotics 2.3 (0.6)	◄►
#1495	Sentissi et al., 2009	cross-sectional	Study population: Schizophrenia Diagnostic criteria: DSM-IV SGA (clozapine, olanzapine, amisulpride, risperidone, aripiprazole)-treated = 93 FGA-treated = 27 Untreated = 33	FGA-treated patients/Untreated patients n= 27/33	Restriction		Eating behaviour (restriction) (measured using the Three-Factor Eating Questionnaire (TFEQ))	Difference in mean TEFQ subscale 1 scores between FGA-treated/untreated groups	mean (SD)	FGA-treated group: 7.60 (4.90), untreated: 8.50 (4.53)	▼
#1495	Sentissi et al., 2009	cross-sectional	Study population: Schizophrenia Diagnostic criteria: DSM-IV SGA (clozapine, olanzapine, amisulpride, risperidone, aripiprazole)-treated = 93 FGA-treated = 27 Untreated = 33	FGA-treated patients/Untreated patients n= 27/33	Restriction		Eating behaviour (restriction) (measured using the Dutch Eating Behavior Questionnaire (DEBQ))	Difference in mean DEBQ subscale 1 scores between FGA-treated/untreated groups	mean (SD)	FGA-treated group: 2.30 (0.60), untreated group: 2.50 (0.80)	▼
#1495	Sentissi et al., 2009	cross-sectional	Study population: Schizophrenia Diagnostic criteria: DSM-IV SGA (clozapine, olanzapine, amisulpride, risperidone, aripiprazole)-treated = 93 FGA-treated = 27 Untreated = 33	SGA-treated patients/Untreated patients n= 93/33	Disinhibition		TFEQ subscale 2	Difference in mean TEFQ subscale 2 scores between SGA-treated/untreated groups	mean (SD)	SGA-treated group: 6.10 (3.60), untreated: 6.30 (3.90)	▼
#1495	Sentissi et al., 2009	cross-sectional	Study population: Schizophrenia Diagnostic criteria: DSM-IV SGA (clozapine, olanzapine, amisulpride, risperidone, aripiprazole)-treated = 93 FGA-treated = 27 Untreated = 33	FGA-treated patients/Untreated patients n= 27/33	Disinhibition		TFEQ subscale 2	Difference in mean TEFQ subscale 2 scores between FGA-treated/untreated groups	mean (SD)	FGA-treated group: 4.50 (2.80), unexposed: 6.30 (3.90)	▼
#1495	Sentissi et al., 2009	cross-sectional	Study population: Schizophrenia Diagnostic criteria: DSM-IV SGA (clozapine, olanzapine, amisulpride, risperidone, aripiprazole)-treated = 93 FGA-treated = 27 Untreated = 33	SGA-treated patients/Untreated patients n= 93/33	External eating factor		DEBQ subscale 3	Difference in mean DEBQ subscale 3 scores between SGA-treated/untreated groups	mean (SD)	SGA-treated group: 2.50 (0.60), untreated group: 2.50 (0.70)	◄►
#1495	Sentissi et al., 2009	cross-sectional	Study population: Schizophrenia Diagnostic criteria: DSM-IV SGA (clozapine, olanzapine, amisulpride, risperidone, aripiprazole)-treated = 93 FGA-treated = 27 Untreated = 33	FGA-treated patients/Untreated patients n= 27/33	External eating factor		DEBQ subscale 3	Difference in mean DEBQ subscale 3 scores between FGA-treated/untreated groups	mean (SD)	FGA-treated group: 2.20 (0.50), unexposed: 2.50 (0.70)	▼
#1495	Sentissi et al., 2009	cross-sectional	Study population: Schizophrenia Diagnostic criteria: DSM-IV SGA (clozapine, olanzapine, amisulpride, risperidone, aripiprazole)-treated = 93 FGA-treated = 27 Untreated = 33	SGA-treated patients/Untreated patients n= 93/33	Emotional eating		DEBQ subscale 2	Difference in mean DEBQ subscale 2 scores between SGA-treated/untreated groups	mean (SD)	SGA-treated group: 2.70 (0.60), untreated: 2.60 (0.70)	▲
#1495	Sentissi et al., 2009	cross-sectional	Study population: Schizophrenia Diagnostic criteria: DSM-IV SGA (clozapine, olanzapine, amisulpride, risperidone, aripiprazole)-treated = 93 FGA-treated = 27 Untreated = 33	FGA-treated patients/Untreated patients n= 27/33	Emotional eating		DEBQ subscale 2	Difference in mean DEBQ subscale 2 scores between FGA-treated/untreated groups	mean (SD)	FGA-treated group: 2.50 (0.60), unexposed: 2.60 (0.70)	▼
#1495	Sentissi et al., 2009	cross-sectional	Study population: Schizophrenia Diagnostic criteria: DSM-IV SGA (clozapine, olanzapine, amisulpride, risperidone, aripiprazole)-treated = 93 FGA-treated = 27 Untreated = 33	SGA-treated patients/Untreated patients n= 93/33	Susceptibility to unger		TFEQ subscale 3	Difference in mean TEFQ subscale 3 scores between SGA-treated/untreated groups	mean (SD)	SGA-treated group: 5.70 (3.10), untreated: 6.00 (3.80)	▼
#1495	Sentissi et al., 2009	cross-sectional	Study population: Schizophrenia Diagnostic criteria: DSM-IV SGA (clozapine, olanzapine, amisulpride, risperidone, aripiprazole)-treated = 93 FGA-treated = 27 Untreated = 33	FGA-treated patients/Untreated patients n= 27/33	Susceptibility to unger		TFEQ subscale 3	Difference in mean TEFQ subscale 3 scores between FGA-treated/untreated groups	mean (SD)	FGA-treated group: 4.80 (3.30), unexposed: 6.00 (3.80)	▼
#1673	Treuer et al., 2009	6-month prospective study	schizophrenia or bipolar disorder (mania) Diagnostic criteria: DSM-IV-TR or ICD-10	olanzapine	Appetite	free living	Change in appetite (measured using a physician-rated, 7-item questionnaire)	Percentage of participants who reported a stronger appetite than usual (compared to their baseline rating at study entry)	percentage	At the last olanzapine visit, 48.9% of the patients reported a stronger appetite than usual (compared to their baseline rating at study entry)'	NA
#1673	Treuer et al., 2009	6-month prospective study	schizophrenia or bipolar disorder (mania) Diagnostic criteria: DSM-IV-TR or ICD-10	olanzapine	Fullness	free living	Change in fullness (measured using a physician-rated, 7-item questionnaire)	Percentage of participants who felt that they required a much larger amount of food to feel sufficiently full (relative to baseline)	Percentage	by the last olanzapine visit, 34.7% of the patients felt that they required a much larger amount of food to feel sufficiently full (relative to baseline)'	NA
#1673	Treuer et al., 2009	6-month prospective study	schizophrenia or bipolar disorder (mania) Diagnostic criteria: DSM-IV-TR or ICD-10	olanzapine	Food intake	free living	Frequency of consumption of specific foods (physician-rated)	percentage of participants who had an increased frequency of consumption of candy/sweet foods (relative to baseline)	percentage	Out of the 10 food groups assessed, the food group that had the greatest increase in the frequency of consumption at the last olanzapine visit (relative to baseline) was the candy/sweets food group (25.5% of the patients reported an increased frequency of consumption). The candy/sweets food group also had the highest percentage of patients reporting decreased consumption (23.6%) at the last olanz…	NA
#260	Case et al., 2010 (study 4= Treuer et al., 2009)	6-month prospective study	schizophrenia or bipolar disorder (mania) Diagnostic criteria: DSM-IV-TR or ICD-10	olanzapine	Appetite (collectively)	free living	Appetite (measured using the Eating Attitude Scale (EAS))	Between score changes on appetite scales from baseline to 4 weeks	Mean score, p-value	EAS 1: 1.6 at baseline, 1.4 at endpoint, p <.0001, EAS 2: 1.6 at baseline, 1.4 at endpoint, p <.0001, EAS 5: 2.3 at baseline, 2.1 at endpoint, p <.0001, EAS 6: 1.3 at baseline, 1.1 at endpoint, p <.0001, EAS 7: 1.2 at baseline, 1.1 at endpoint, p <.0001, EAS 8: 0.7 at baseline, 0.5 at endpoint, p = .85, EAS 9: 0.6 at baseline, 0.5 at endpoint, p = .48).	▼
#212	Briffa and Meehan, 1998	12-month pre-post study	Study population: Patients entering a clozapine treatment program diagnosed with schizophrenia or schizoaffective disorder (numbers: NR). Diagnostic criteria: DSM-III-R	Clozapine	Appetite	free living	Changes in appetite over the first 3 months. Assessed through interviews with the patients and/or the nursing staff caring for them. Changes in appetite were categorised as being either ‘less’, ‘unchanged’ or ‘more’.	Descriptive data: N (%) of participants who described a 'craving for food' or 'feeling hungry' in the weeks following clozapine treatment	N	N (%) of participants who described a 'craving for food' or 'feeling hungry' in the weeks following clozapine treatment: 13/36 (36.11)	NA
#1601	Stip et al., 2012	Non-randomised controlled trial	Study population: Olanzapine arm: Schizophrenia Diagnostic criteria: DSM-IV Control arm: Healthy volunteers	Olanzapine arm	Cognitive restraint	free living	TFEQ	Difference in mean TEFQ subscale 1 scores between weeks 1 and 16	Mean (SD)	TFEQ subscale 1 scoe: before ttt 1 8.60 (3.83); after ttt 8.40 (3.83), p-value 0.32	▼
#1601	Stip et al., 2012	Non-randomised controlled trial	Study population: Olanzapine arm: Schizophrenia Diagnostic criteria: DSM-IV Control arm: Healthy volunteers	Olanzapine arm	Disinhibition	free living	TFEQ	Difference in mean TEFQ subscale 2 scores between weeks 1 and 16	Mean (SD)	TFEQ subscale 2 scoe: before ttt: 5.46 (2.69); after ttt 5.46 (2.85); p-value 0.27	◄►
#1601	Stip et al., 2012	Non-randomised controlled trial	Study population: Olanzapine arm: Schizophrenia Diagnostic criteria: DSM-IV Control arm: Healthy volunteers	Olanzapine arm	Hunger	free living	TFEQ	Difference in mean TEFQ subscale 3 scores between weeks 1 and 16	Mean (SD)	TFEQ subscale 3 scoe: before ttt 4.06 (2.84); after ttt 4.13 (3.04); p-value 0.27	▲
#2683	Ntalkitsi et al., 2022	6-month pre-post study	Study population: FEP (psychotic episode for the first time, within 6 months) patients, n (%): schizophrenia 10 (47.62), chronic delusional disorder 1 (4.76), unspecified non-organic psychosis 9 (42.86), bipolar disorder with a recent manic episode with psychotic symptoms 1 (4.76) Diagnostic criteria: ICD-10, clinician-diagnosed	AP-treated participants (whole sample)	Food intake	free living	MetDiet score	Descriptive data, median (minimum, maximum) score	Median (minimum, maximum)	Median (minimum, maximum) MetDietScore 32.0 (22.0, 37.0)
#2683	Ntalkitsi et al., 2022	6-month pre-post study	Study population: FEP (psychotic episode for the first time, within 6 months) patients, n (%): schizophrenia 10 (47.62), chronic delusional disorder 1 (4.76), unspecified non-organic psychosis 9 (42.86), bipolar disorder with a recent manic episode with psychotic symptoms 1 (4.76) Diagnostic criteria: ICD-10, clinician-diagnosed	AP-treated participants (whole sample)	Daily energy intake	free living	24-hour dietary recall test	Descriptive data, mean (SD)	Mean (SD)	Energy (kcal), mean (SD): 1730 (504)
#2683	Ntalkitsi et al., 2022	6-month pre-post study	Study population: FEP (psychotic episode for the first time, within 6 months) patients, n (%): schizophrenia 10 (47.62), chronic delusional disorder 1 (4.76), unspecified non-organic psychosis 9 (42.86), bipolar disorder with a recent manic episode with psychotic symptoms 1 (4.76) Diagnostic criteria: ICD-10, clinician-diagnosed	AP-treated participants (whole sample)	Daily carbohydrate intake	free living	24-hour dietary recall test	Descriptive data, mean (SD)	Mean (SD)	Carbohydrates (g), mean (SD): 193 (71.7)
#2683	Ntalkitsi et al., 2022	6-month pre-post study	Study population: FEP (psychotic episode for the first time, within 6 months) patients, n (%): schizophrenia 10 (47.62), chronic delusional disorder 1 (4.76), unspecified non-organic psychosis 9 (42.86), bipolar disorder with a recent manic episode with psychotic symptoms 1 (4.76) Diagnostic criteria: ICD-10, clinician-diagnosed	AP-treated participants (whole sample)	Daily protein intake	free living	24-hour dietary recall test	Descriptive data, mean (SD)	Mean (SD)	Proteins (g), mean (SD): 55.6 (24.1)
#351	Costa E Silva et al., 2001	7-week prospective study	Study population: Patients with schizophrenia, schizophreniform disorder, or schizoaffective disorder (numbers: NR) who were taking haloperidol and had EPS Diagnostic criteria: ICD-10.	Whole sample	Appetite	free living	Appetite spontaneously reported treatment-emergent adverse event. Adverse events were defined by the authors as any event that worsened from baseline or first appeared during treatment.	Descriptive data, N (%)	N (%)	N (%) of participants who reported an increase in appetite: 14/94 (14.89).	NA
#2683	Ntalkitsi et al., 2022	6-month pre-post study	Study population: FEP (psychotic episode for the first time, within 6 months) patients, n (%): schizophrenia 10 (47.62), chronic delusional disorder 1 (4.76), unspecified non-organic psychosis 9 (42.86), bipolar disorder with a recent manic episode with psychotic symptoms 1 (4.76) Diagnostic criteria: ICD-10, clinician-diagnosed	AP-treated participants (whole sample)	Daily fats intake	free living	24-hour dietary recall test	Descriptive data, mean (SD)	Mean (SD)	Fats (g), mean (SD): 83.3 (31.7)	NA
#5578	Friedrich et al., 2023	Pre--post study	Study population: Schizophrenia Diagnostic criteria: not reported	AP-treated participants (whole sample)	Daily energy intake	free living	Food intake during 30 days prior to the dietary intervention. Assessed using a questionnaire developed by the authors. Data was collected in the form of ‘menus’ and used to calculate daily and macronutrient intake.	Descriptive data, daily energy (MJ) intake mean (SD)	mean (SD)	Energy (MJ) intake mean (SD) in females: 12.6 (1.14), males 12.6 (2.31).	NA
#5578	Friedrich et al., 2023	Pre--post study	Study population: Schizophrenia Diagnostic criteria: not reported	AP-treated participants (whole sample)	Daily carbohydrate intake	free living	Food intake during 30 days prior to the dietary intervention. Assessed using a questionnaire developed by the authors. Data was collected in the form of ‘menus’ and used to calculate daily and macronutrient intake.	Descriptive data, daily carbohydrates (g) mean (SD)	mean (SD)	Carbohydrates (g) mean (SD) in females: 462 (48.8), in males 449 (74.1).	NA
#5578	Friedrich et al., 2023	Pre--post study	Study population: Schizophrenia Diagnostic criteria: not reported	AP-treated participants (whole sample)	Daily protein intake	free living	Food intake during 30 days prior to the dietary intervention. Assessed using a questionnaire developed by the authors. Data was collected in the form of ‘menus’ and used to calculate daily and macronutrient intake.	Descriptive data, daily protein (g) mean (SD)	mean (SD)	Total protein (g) mean (SD) in females: 93.2 (5.84), in males: 93.5 (13.9).	NA
#5578	Friedrich et al., 2023	Pre--post study	Study population: Schizophrenia Diagnostic criteria: not reported	AP-treated participants (whole sample)	Daily fat intake	free living	Food intake during 30 days prior to the dietary intervention. Assessed using a questionnaire developed by the authors. Data was collected in the form of ‘menus’ and used to calculate daily and macronutrient intake.	Descriptive data, daily fat (g) mean (SD)	mean (SD)	Fat (g) mean (SD) in females: 104 (8.99), in males 107 (27.3).	NA
#5578	Friedrich et al., 2023	Pre--post study	Study population: Schizophrenia Diagnostic criteria: not reported	AP-treated participants (whole sample)	Daily cholesterol intake	free living	Food intake during 30 days prior to the dietary intervention. Assessed using a questionnaire developed by the authors. Data was collected in the form of ‘menus’ and used to calculate daily and macronutrient intake.	Descriptive data, daily cholesterol (mg) mean (SD)	mean (SD)	Cholesterol (mg) mean (SD) in females: 350 (40.7), in males 354 (58.1).	NA
#5578	Friedrich et al., 2023	Pre--post study	Study population: Schizophrenia Diagnostic criteria: not reported	AP-treated participants (whole sample)	Daily fibre intake	free living	Food intake during 30 days prior to the dietary intervention. Assessed using a questionnaire developed by the authors. Data was collected in the form of ‘menus’ and used to calculate daily and macronutrient intake.	Descriptive data, daily fibre (g) mean (SD)	mean (SD)	Fiber (g) mean (SD) in females: 39.5 (8.42), in males 36.0 (7.97).	NA
#4816	Nunes et al., 2014	Cross-sectional	Exposed group: Study population: Schizophrenia Diagnostic criteria: ICD-10 Unexposed group: Study population: Healthy volunteers (matched to cases by age, sex, BMI)	AP-treated group/Unexposed group n= 25/25	Energy intake (kcal)	free living	FFQ	Difference in mean total caloric intake between AP-treated group and unexposed group.	mean (SD), p value	exposed: 3305 (1113), unexposed: 2692 (661), p=0.023	▲
#4819	Stefańska et al., 2017	cross-sectional	Exposed group: Study population: Schizophrenia Diagnostic criteria: ICD-10 FGA, SGA Unexposed group: Study population: Healthy volunteers	Female AP-treated/ female unexposed: n= 32/60	Energy intake (kcal/day)	free living	24-hour dietary recall test	Difference in mean total caloric intake between AP-treated and unexposed groups	mean (SD)	female AP-treated: 1923.80(573.90), unexposed:1777.70(562.00)	▲
#4819	Stefańska et al., 2017	cross-sectional	Exposed group: Study population: Schizophrenia Diagnostic criteria: ICD-10 FGA, SGA Unexposed group: Study population: Healthy volunteers	Male AP-treated/male unexposed n= 28/38	Energy intake (kcal/day)	free living	24-hour dietary recall test	Difference in mean total caloric intake between AP-treated and unexposed groups	mean (SD)	male AP-treated: 2323.70 (568.70), unexposed: 2179.00 (710.60)	▲
#4819	Stefańska et al., 2017	cross-sectional	Exposed group: Study population: Schizophrenia Diagnostic criteria: ICD-10 FGA, SGA Unexposed group: Study population: Healthy volunteers	Female AP-treated/ female unexposed: n= 32/60	Fat intake (g/day)	free living	24-hour dietary recall test	Difference in mean total fat intake between AP-treated and unexposed groups	mean (SD)	female AP-treated: 64.0 (25.9), unexposed: 52.1 (28.4)	▲
#4819	Stefańska et al., 2017	cross-sectional	Exposed group: Study population: Schizophrenia Diagnostic criteria: ICD-10 FGA, SGA Unexposed group: Study population: Healthy volunteers	Female AP-treated/ female unexposed: n= 32/60	Fat intake (% of energy)	free living	24-hour dietary recall test	Difference in mean fat intake (% of energy) between AP-treated and unexposed groups	mean (SD)	female AP-treated: 30.8(9.3), unexposed: 31.6 (10.3)	▼
#4819	Stefańska et al., 2017	cross-sectional	Exposed group: Study population: Schizophrenia Diagnostic criteria: ICD-10 FGA, SGA Unexposed group: Study population: Healthy volunteers	Male AP-treated/male unexposed n= 28/38	Fat intake (g/day)	free living	24-hour dietary recall test	Difference in mean total fat intake between AP-treated and unexposed groups	mean (SD)	male AP-treated: 100.0 (42.3), unexposed: 78.2 (44.1)	▲
#4819	Stefańska et al., 2017	cross-sectional	Exposed group: Study population: Schizophrenia Diagnostic criteria: ICD-10 FGA, SGA Unexposed group: Study population: Healthy volunteers	Male AP-treated/male unexposed n= 28/38	Fat intake (% of energy)	free living	24-hour dietary recall test	Difference in mean fat intake (% of energy) between AP-treated and unexposed groups	mean (SD)	male AP-treated: 37.4 (10.5), unexposed: 31.3 (10.6)	▲
#4819	Stefańska et al., 2017	cross-sectional	Exposed group: Study population: Schizophrenia Diagnostic criteria: ICD-10 FGA, SGA Unexposed group: Study population: Healthy volunteers	Female AP-treated/ female unexposed: n= 32/60	SFA intake (g/day)	free living	24-hour dietary recall test	Difference in mean SFA intake between AP-treated and unexposed groups	mean (SD)	female AP-treaed: 28.1(12.7), unexposed: 22.8(14.8)	▲
#4819	Stefańska et al., 2017	cross-sectional	Exposed group: Study population: Schizophrenia Diagnostic criteria: ICD-10 FGA, SGA Unexposed group: Study population: Healthy volunteers	Female AP-treated/ female unexposed: n= 32/60	SFA intake (% of energy)	free living	24-hour dietary recall test	Difference in SFA intake(% of energy) between AP-treated and unexposed groups	mean (SD)	female AP-treaed:13.0 (5.9),, unexposed: 11.5 (7.4)	▲
#4819	Stefańska et al., 2017	cross-sectional	Exposed group: Study population: Schizophrenia Diagnostic criteria: ICD-10 FGA, SGA Unexposed group: Study population: Healthy volunteers	Male AP-treated/male unexposed n= 28/38	SFA intake (g/day)	free living	24-hour dietary recall test	Difference in mean SFA intake between AP-treated and unexposed groups	mean (SD)	Male AP-treaed:49.3(22.7),, unexposed: 32.1 (15.4)	▲
#4819	Stefańska et al., 2017	cross-sectional	Exposed group: Study population: Schizophrenia Diagnostic criteria: ICD-10 FGA, SGA Unexposed group: Study population: Healthy volunteers	Male AP-treated/male unexposed n= 28/38	SFA intake (% of energy)	free living	24-hour dietary recall test	Difference in SFA intake (% of energy) between AP-treated and unexposed groups	mean (SD)	Male AP-treaed:19.0(8.8), unexposed: 13.2(6.4)	▲
#4819	Stefańska et al., 2017	cross-sectional	Exposed group: Study population: Schizophrenia Diagnostic criteria: ICD-10 FGA, SGA Unexposed group: Study population: Healthy volunteers	Female AP-treated/ female unexposed: n= 32/60	MUFA intake (g/day)	free living	24-hour dietary recall test	Difference in mean MUFA intake between AP-treated and unexposed groups	mean (SD)	Female AP-treated: 25.6(10.4), unexposed: 24.4 (10.9)	▲
#4819	Stefańska et al., 2017	cross-sectional	Exposed group: Study population: Schizophrenia Diagnostic criteria: ICD-10 FGA, SGA Unexposed group: Study population: Healthy volunteers	Female AP-treated/ female unexposed: n= 32/60	MUFA intake (% of energy)	free living	24-hour dietary recall test	Difference in MUFA intake (% of energy) between AP-treated and unexposed groups	mean (SD)	Female AP-treated: 12.0 (4.8), unexposed: 12.3 (5.5)	▼
#4819	Stefańska et al., 2017	cross-sectional	Exposed group: Study population: Schizophrenia Diagnostic criteria: ICD-10 FGA, SGA Unexposed group: Study population: Healthy volunteers	Male AP-treated/male unexposed n= 28/38	MUFA intake (g/day)	free living	24-hour dietary recall test	Difference in mean MUFA intake between AP-treated and unexposed groups	mean (SD)	Male AP-treated: 39.5(16.7), unexposed: 33.4(16.2)	▲
#4819	Stefańska et al., 2017	cross-sectional	Exposed group: Study population: Schizophrenia Diagnostic criteria: ICD-10 FGA, SGA Unexposed group: Study population: Healthy volunteers	Male AP-treated/male unexposed n= 28/38	MUFA intake (% of energy)	free living	24-hour dietary recall test	Difference in MUFA intake (% of energy) between AP-treated and unexposed groups	mean (SD)	Male AP-treated: 15.3(6.5), unexposed: 13.8 (6.7)	▲
#4819	Stefańska et al., 2017	cross-sectional	Exposed group: Study population: Schizophrenia Diagnostic criteria: ICD-10 FGA, SGA Unexposed group: Study population: Healthy volunteers	Female AP-treated/ female unexposed: n= 32/60	PUFA intake (g/day)	free living	24-hour dietary recall test	Difference in mean PUFA intake between AP-treated and unexposed groups	mean (SD)	Female AP-treated: 8.9(6.2), unexposed: 8.8(4.7)	▲
#4819	Stefańska et al., 2017	cross-sectional	Exposed group: Study population: Schizophrenia Diagnostic criteria: ICD-10 FGA, SGA Unexposed group: Study population: Healthy volunteers	Female AP-treated/ female unexposed: n= 32/60	PUFA intake (% of energy)	free living	24-hour dietary recall test	Difference in PUFA intake (% of energy) between AP-treated and unexposed groups	mean (SD)	Female AP-treated: 4.2(2.9), unexposed: 4.4 (2.3)	▼
#4819	Stefańska et al., 2017	cross-sectional	Exposed group: Study population: Schizophrenia Diagnostic criteria: ICD-10 FGA, SGA Unexposed group: Study population: Healthy volunteers	Male AP-treated/male unexposed n= 28/38	PUFA intake (g/day)	free living	24-hour dietary recall test	Difference in mean PUFA intake between AP-treated and unexposed groups	mean (SD)	Male AP-treated: 10.7(4.5),, unexposed: 10.4 (6.2)	▲
#4819	Stefańska et al., 2017	cross-sectional	Exposed group: Study population: Schizophrenia Diagnostic criteria: ICD-10 FGA, SGA Unexposed group: Study population: Healthy volunteers	Male AP-treated/male unexposed n= 28/38	PUFA intake (% of energy)	free living	24-hour dietary recall test	Difference in PUFA intake (% of energy) between AP-treated and unexposed groups	mean (SD)	Male AP-treated: 4.1(1.7), unexposed: 4.3(2.6)	▼
#4819	Stefańska et al., 2017	cross-sectional	Exposed group: Study population: Schizophrenia Diagnostic criteria: ICD-10 FGA, SGA Unexposed group: Study population: Healthy volunteers	Female AP-treated/ female unexposed: n= 32/60	Cholesterol intake (g/day)	free living	24-hour dietary recall test	Difference in mean cholesterol intake between AP-treated and unexposed groups	mean (SD)	female AP-treated: 233.4(140.4), unexposed:236.9(200.5)	▼
#4819	Stefańska et al., 2017	cross-sectional	Exposed group: Study population: Schizophrenia Diagnostic criteria: ICD-10 FGA, SGA Unexposed group: Study population: Healthy volunteers	Male AP-treated/male unexposed n= 28/38	Cholesterol intake (g/day)	free living	24-hour dietary recall test	Difference in mean cholesterol intake between AP-treated and unexposed groups	mean (SD)	Male AP-treatd: 439.1(286.6), unexposed: 398.7 (310.0)	▲
#4819	Stefańska et al., 2017	cross-sectional	Exposed group: Study population: Schizophrenia Diagnostic criteria: ICD-10 FGA, SGA Unexposed group: Study population: Healthy volunteers	Female AP-treated/ female unexposed: n= 32/60	Carbohydrate intake (g/day)	free living	24-hour dietary recall test	Difference in mean carbohydrate intake between AP-treated and unexposed groups	mean (SD)	female AP-treated: 266.7(109.7), unexposed:191.6(84.5)	▲
#4819	Stefańska et al., 2017	cross-sectional	Exposed group: Study population: Schizophrenia Diagnostic criteria: ICD-10 FGA, SGA Unexposed group: Study population: Healthy volunteers	Female AP-treated/ female unexposed: n= 32/60	Carbohydrate intake (% of energy)	free living	24-hour dietary recall test	Difference in carbohydrate intake (% of energy) between AP-treated and unexposed groups	mean (SD)	female AP-treated: 55.3(9.1), unexposed: 49.7(10.7)	▲
#4819	Stefańska et al., 2017	cross-sectional	Exposed group: Study population: Schizophrenia Diagnostic criteria: ICD-10 FGA, SGA Unexposed group: Study population: Healthy volunteers	Male AP-treated/male unexposed n= 28/38	Carbohydrate intake (g/day)	free living	24-hour dietary recall test	Difference in mean carbohydrate intake between AP-treated and unexposed groups	mean (SD)	Male AP-treated: 295.2(96.9), unexposed: 280.1(114.0)	▲
#4819	Stefańska et al., 2017	cross-sectional	Exposed group: Study population: Schizophrenia Diagnostic criteria: ICD-10 FGA, SGA Unexposed group: Study population: Healthy volunteers	Male AP-treated/male unexposed n= 28/38	Carbohydrate intake (% of energy)	free living	24-hour dietary recall test	Difference in carbohydrate intake (% of energy) between AP-treated and unexposed groups	mean (SD)	Male AP-treatd:49.0(11.7),unexposed: 47.9(11.4)	▲
#4819	Stefańska et al., 2017	cross-sectional	Exposed group: Study population: Schizophrenia Diagnostic criteria: ICD-10 FGA, SGA Unexposed group: Study population: Healthy volunteers	Female AP-treated/ female unexposed: n= 32/60	Protein intake (g/day)	free living	24-hour dietary recall test	Difference in mean protein intake between AP-treated and unexposed groups	mean (SD)	female AP-treated:63.6(16.8), unexposed: 62.4(25.1)	▲
#4819	Stefańska et al., 2017	cross-sectional	Exposed group: Study population: Schizophrenia Diagnostic criteria: ICD-10 FGA, SGA Unexposed group: Study population: Healthy volunteers	Female AP-treated/ female unexposed: n= 32/60	Protein intake (% of energy)	free living	24-hour dietary recall test	Difference in protein intake (% of energy) between AP-treated and unexposed groups	mean (SD)	female AP-treated: 13.7(3.0), unexposed: 18.3(5.4)	▼
#4819	Stefańska et al., 2017	cross-sectional	Exposed group: Study population: Schizophrenia Diagnostic criteria: ICD-10 FGA, SGA Unexposed group: Study population: Healthy volunteers	Male AP-treated/male unexposed n= 28/38	Protein intake (g/day)	free living	24-hour dietary recall test	Difference in mean protein intake between AP-treated and unexposed groups	mean (SD)	Male AP-treated: 76.7(22.3), unexposed: 103.3(38.2)	▼
#4819	Stefańska et al., 2017	cross-sectional	Exposed group: Study population: Schizophrenia Diagnostic criteria: ICD-10 FGA, SGA Unexposed group: Study population: Healthy volunteers	Male AP-treated/male unexposed n= 28/38	Protein intake (% of energy)	free living	24-hour dietary recall test	Difference in protein intake (% of energy) between AP-treated and unexposed groups	mean (SD)	Male AP-treatd:13.5(3.2), unexposed: 19.7(5.8)	▼
#4819	Stefańska et al., 2017	cross-sectional	Exposed group: Study population: Schizophrenia Diagnostic criteria: ICD-10 FGA, SGA Unexposed group: Study population: Healthy volunteers	Female AP-treated/ female unexposed: n= 32/60	Fibre intake (g/day)	free living	24-hour dietary recall test	Difference in mean fibre intake between AP-treated and unexposed groups	mean (SD)	female AP-treated: 20.6(8.8), unexposed: 19.3(8.3(	▲
#4819	Stefańska et al., 2017	cross-sectional	Exposed group: Study population: Schizophrenia Diagnostic criteria: ICD-10 FGA, SGA Unexposed group: Study population: Healthy volunteers	Male AP-treated/male unexposed n= 28/38	Fibre intake (g/day)	free living	24-hour dietary recall test	Difference in mean fibre intake between AP-treated and unexposed groups	mean (SD)	Male AP-treatd: 17.3(5.2), unexposed: 20.7(10.6)	▼
#4820	Stefańska et al., 2018	cross-sectional	Exposed group: Study population: Schizophrenia Diagnostic criteria: ICD-10 FGA, SGA Unexposed group: Study population: Healthy volunteers	Female AP-treated/ female unexposed: n=45/40	Energy intake (kcal/day)	free living	24-hour dietary recall test	Difference in mean total caloric intake between AP-treated and unexposed groups	mean (SD)	female AP-treated: 1785.00(558.30), unexposed: 1478.50 (446.30)	▲
#4820	Stefańska et al., 2018	cross-sectional	Exposed group: Study population: Schizophrenia Diagnostic criteria: ICD-10 FGA, SGA Unexposed group: Study population: Healthy volunteers	Male AP-treated/male unexposed n=40/30	Energy intake (kcal/day)	free living	24-hour dietary recall test	Difference in mean total caloric intake between AP-treated and unexposed groups	mean (SD)	male AP-treated: 2052.40(639.90), unexposed: 2464.90(800.80)	▼
#4820	Stefańska et al., 2018	cross-sectional	Exposed group: Study population: Schizophrenia Diagnostic criteria: ICD-10 FGA, SGA Unexposed group: Study population: Healthy volunteers	Female AP-treated/ female unexposed: n=45/40	Fat intake (g/day)	free living	24-hour dietary recall test	Difference in mean total fat intake between AP-treated and unexposed groups	mean (SD)	female AP-treated: 60.0(23.0), unexposed: 49.3(25.6)	▲
#4820	Stefańska et al., 2018	cross-sectional	Exposed group: Study population: Schizophrenia Diagnostic criteria: ICD-10 FGA, SGA Unexposed group: Study population: Healthy volunteers	Female AP-treated/ female unexposed: n=45/40	Fat intake (% of energy)	free living	24-hour dietary recall test	Difference in mean fat intake (% of energy) between AP-treated and unexposed groups	mean (SD)	female AP-treated: 31.0(7.9), unexposed: 30.3(10.1)	▲
#4820	Stefańska et al., 2018	cross-sectional	Exposed group: Study population: Schizophrenia Diagnostic criteria: ICD-10 FGA, SGA Unexposed group: Study population: Healthy volunteers	Male AP-treated/male unexposed n=40/30	Fat intake (g/day)	free living	24-hour dietary recall test	Difference in mean total fat intake between AP-treated and unexposed groups	mean (SD)	male AP-treated: 86.7(40.0), unexposed: 91.4(37.1)	▼
#4820	Stefańska et al., 2018	cross-sectional	Exposed group: Study population: Schizophrenia Diagnostic criteria: ICD-10 FGA, SGA Unexposed group: Study population: Healthy volunteers	Male AP-treated/male unexposed n=40/30	Fat intake (% of energy)	free living	24-hour dietary recall test	Difference in mean fat intake (% of energy) between AP-treated and unexposed groups	mean (SD)	male AP-treated: 36.5(9.0), unexposed: 33.4(9.9)	▲
#4820	Stefańska et al., 2018	cross-sectional	Exposed group: Study population: Schizophrenia Diagnostic criteria: ICD-10 FGA, SGA Unexposed group: Study population: Healthy volunteers	Female AP-treated/ female unexposed: n=45/40	SFA intake (g/day)	free living	24-hour dietary recall test	Difference in mean SFA intake between AP-treated and unexposed groups	mean (SD)	female AP-treaed: 27.6(15.5), unexposed: 17.8(12.0)	▲
#4820	Stefańska et al., 2018	cross-sectional	Exposed group: Study population: Schizophrenia Diagnostic criteria: ICD-10 FGA, SGA Unexposed group: Study population: Healthy volunteers	Female AP-treated/ female unexposed: n=45/40	SFA intake (% of energy)	free living	24-hour dietary recall test	Difference in SFA intake(% of energy) between AP-treated and unexposed groups	mean (SD)	female AP-treaed:13.4(4.1), unexposed: 10.8(4.7)	▲
#4820	Stefańska et al., 2018	cross-sectional	Exposed group: Study population: Schizophrenia Diagnostic criteria: ICD-10 FGA, SGA Unexposed group: Study population: Healthy volunteers	Male AP-treated/male unexposed n=40/30	SFA intake (g/day)	free living	24-hour dietary recall test	Difference in mean SFA intake between AP-treated and unexposed groups	mean (SD)	Male AP-treaed:38.6(20.9), unexposed: 37.6(16.3)	▲
#4820	Stefańska et al., 2018	cross-sectional	Exposed group: Study population: Schizophrenia Diagnostic criteria: ICD-10 FGA, SGA Unexposed group: Study population: Healthy volunteers	Male AP-treated/male unexposed n=40/30	SFA intake (% of energy)	free living	24-hour dietary recall test	Difference in SFA intake (% of energy) between AP-treated and unexposed groups	mean (SD)	Male AP-treaed:16.9(3.9), unexposed: 13.7(3.1)	▲
#4820	Stefańska et al., 2018	cross-sectional	Exposed group: Study population: Schizophrenia Diagnostic criteria: ICD-10 FGA, SGA Unexposed group: Study population: Healthy volunteers	Female AP-treated/ female unexposed: n=45/40	MUFA intake (g/day)	free living	24-hour dietary recall test	Difference in mean MUFA intake between AP-treated and unexposed groups	mean (SD)	Female AP-treated: 24.5(15.5), unexposed: 19.2(12.0)	▲
#4820	Stefańska et al., 2018	cross-sectional	Exposed group: Study population: Schizophrenia Diagnostic criteria: ICD-10 FGA, SGA Unexposed group: Study population: Healthy volunteers	Female AP-treated/ female unexposed: n=45/40	MUFA intake (% of energy)	free living	24-hour dietary recall test	Difference in MUFA intake (% of energy) between AP-treated and unexposed groups	mean (SD)	Female AP-treated: 12.0(3.8), unexposed: 14.9(5.2)	▼
#4820	Stefańska et al., 2018	cross-sectional	Exposed group: Study population: Schizophrenia Diagnostic criteria: ICD-10 FGA, SGA Unexposed group: Study population: Healthy volunteers	Male AP-treated/male unexposed n=40/30	MUFA intake (g/day)	free living	24-hour dietary recall test	Difference in mean MUFA intake between AP-treated and unexposed groups	mean (SD)	Male AP-treated: 33.9(17.5), unexposed: 37.3(15.8)	▼
#4820	Stefańska et al., 2018	cross-sectional	Exposed group: Study population: Schizophrenia Diagnostic criteria: ICD-10 FGA, SGA Unexposed group: Study population: Healthy volunteers	Male AP-treated/male unexposed n=40/30	MUFA intake (% of energy)	free living	24-hour dietary recall test	Difference in MUFA intake (% of energy) between AP-treated and unexposed groups	mean (SD)	Male AP-treated: 14.7(4.1), unexposed: 13.6(3.0)	▲
#4820	Stefańska et al., 2018	cross-sectional	Exposed group: Study population: Schizophrenia Diagnostic criteria: ICD-10 FGA, SGA Unexposed group: Study population: Healthy volunteers	Female AP-treated/ female unexposed: n=45/40	PUFA intake (g/day)	free living	24-hour dietary recall test	Difference in mean PUFA intake between AP-treated and unexposed groups	mean (SD)	Female AP-treated: 8.0(7.0), unexposed: 8.4(5.0)	▼
#4820	Stefańska et al., 2018	cross-sectional	Exposed group: Study population: Schizophrenia Diagnostic criteria: ICD-10 FGA, SGA Unexposed group: Study population: Healthy volunteers	Female AP-treated/ female unexposed: n=45/40	PUFA intake (% of energy)	free living	24-hour dietary recall test	Difference in PUFA intake (% of energy) between AP-treated and unexposed groups	mean (SD)	Female AP-treated: 3.9(2.1), unexposed: 4.8(2.3)	▼
#4820	Stefańska et al., 2018	cross-sectional	Exposed group: Study population: Schizophrenia Diagnostic criteria: ICD-10 FGA, SGA Unexposed group: Study population: Healthy volunteers	Male AP-treated/male unexposed n=40/30	PUFA intake (g/day)	free living	24-hour dietary recall test	Difference in mean PUFA intake between AP-treated and unexposed groups	mean (SD)	Male AP-treated: 8.0(4.2), unexposed: 12.3(5.1)	▼
#4820	Stefańska et al., 2018	cross-sectional	Exposed group: Study population: Schizophrenia Diagnostic criteria: ICD-10 FGA, SGA Unexposed group: Study population: Healthy volunteers	Male AP-treated/male unexposed n=40/30	PUFA intake (% of energy)	free living	24-hour dietary recall test	Difference in PUFA intake (% of energy) between AP-treated and unexposed groups	mean (SD)	Male AP-treated: 3.5(1.7), unexposed: 4.5 (2.0)	▼
#4820	Stefańska et al., 2018	cross-sectional	Exposed group: Study population: Schizophrenia Diagnostic criteria: ICD-10 FGA, SGA Unexposed group: Study population: Healthy volunteers	Female AP-treated/ female unexposed: n=45/40	Cholesterol intake (g/day)	free living	24-hour dietary recall test	Difference in mean cholesterol intake between AP-treated and unexposed groups	mean (SD)	female AP-treated: 226.0(128.3), unexposed: 265.0(224.2)	▼
#4820	Stefańska et al., 2018	cross-sectional	Exposed group: Study population: Schizophrenia Diagnostic criteria: ICD-10 FGA, SGA Unexposed group: Study population: Healthy volunteers	Male AP-treated/male unexposed n=40/30	Cholesterol intake (g/day)	free living	24-hour dietary recall test	Difference in mean cholesterol intake between AP-treated and unexposed groups	mean (SD)	Male AP-treatd: 379.5(261.9), unexposed: 465.8(331.6)	▼
#4820	Stefańska et al., 2018	cross-sectional	Exposed group: Study population: Schizophrenia Diagnostic criteria: ICD-10 FGA, SGA Unexposed group: Study population: Healthy volunteers	Female AP-treated/ female unexposed: n=45/40	Carbohydrate intake (g/day)	free living	24-hour dietary recall test	Difference in mean carbohydrate intake between AP-treated and unexposed groups	mean (SD)	female AP-treated: 248.9(100.4), unexposed: 193.0(78.2)	▲
#4820	Stefańska et al., 2018	cross-sectional	Exposed group: Study population: Schizophrenia Diagnostic criteria: ICD-10 FGA, SGA Unexposed group: Study population: Healthy volunteers	Female AP-treated/ female unexposed: n=45/40	Carbohydrate intake (% of energy)	free living	24-hour dietary recall test	Difference in carbohydrate intake (% of energy) between AP-treated and unexposed groups	mean (SD)	female AP-treated: 54.8(7.9), unexposed: 50.8(11.0)	▲
#4820	Stefańska et al., 2018	cross-sectional	Exposed group: Study population: Schizophrenia Diagnostic criteria: ICD-10 FGA, SGA Unexposed group: Study population: Healthy volunteers	Male AP-treated/male unexposed n=40/30	Carbohydrate intake (g/day)	free living	24-hour dietary recall test	Difference in mean carbohydrate intake between AP-treated and unexposed groups	mean (SD)	Male AP-treated: 259.7(90.8), unexposed: 319.7(135.4)	▼
#4820	Stefańska et al., 2018	cross-sectional	Exposed group: Study population: Schizophrenia Diagnostic criteria: ICD-10 FGA, SGA Unexposed group: Study population: Healthy volunteers	Male AP-treated/male unexposed n=40/30	Carbohydrate intake (% of energy)	free living	24-hour dietary recall test	Difference in carbohydrate intake (% of energy) between AP-treated and unexposed groups	mean (SD)	Male AP-treatd:48.7(10.5), unexposed: 47.7(9.7)	▲
#4820	Stefańska et al., 2018	cross-sectional	Exposed group: Study population: Schizophrenia Diagnostic criteria: ICD-10 FGA, SGA Unexposed group: Study population: Healthy volunteers	Female AP-treated/ female unexposed: n=45/40	Protein intake (g/day)	free living	24-hour dietary recall test	Difference in mean protein intake between AP-treated and unexposed groups	mean (SD)	female AP-treated:63.4(16.6), unexposed: 65.7(20.4)	▼
#4820	Stefańska et al., 2018	cross-sectional	Exposed group: Study population: Schizophrenia Diagnostic criteria: ICD-10 FGA, SGA Unexposed group: Study population: Healthy volunteers	Female AP-treated/ female unexposed: n=45/40	Protein intake (% of energy)	free living	24-hour dietary recall test	Difference in protein intake (% of energy) between AP-treated and unexposed groups	mean (SD)	female AP-treated: 14.3(2.3), unexposed: 19.4(5.4)	▼
#4820	Stefańska et al., 2018	cross-sectional	Exposed group: Study population: Schizophrenia Diagnostic criteria: ICD-10 FGA, SGA Unexposed group: Study population: Healthy volunteers	Male AP-treated/male unexposed n=40/30	Protein intake (g/day)	free living	24-hour dietary recall test	Difference in mean protein intake between AP-treated and unexposed groups	mean (SD)	Male AP-treated: 72.7(20.0), unexposed: 111.7(30.4)	▼
#4820	Stefańska et al., 2018	cross-sectional	Exposed group: Study population: Schizophrenia Diagnostic criteria: ICD-10 FGA, SGA Unexposed group: Study population: Healthy volunteers	Male AP-treated/male unexposed n=40/30	Protein intake (% of energy)	free living	24-hour dietary recall test	Difference in protein intake (% of energy) between AP-treated and unexposed groups	mean (SD)	Male AP-treatd:14.6(3.0), unexposed: 18.8(4.9)	▼
#4820	Stefańska et al., 2018	cross-sectional	Exposed group: Study population: Schizophrenia Diagnostic criteria: ICD-10 FGA, SGA Unexposed group: Study population: Healthy volunteers	Female AP-treated/ female unexposed: n=45/40	Fibre intake (g/day)	free living	24-hour dietary recall test	Difference in mean fibre intake between AP-treated and unexposed groups	mean (SD)	female AP-treated: 18.2(7.0), unexposed 19.9(7.9)	▼
#4820	Stefańska et al., 2018	cross-sectional	Exposed group: Study population: Schizophrenia Diagnostic criteria: ICD-10 FGA, SGA Unexposed group: Study population: Healthy volunteers	Male AP-treated/male unexposed n=40/30	Fibre intake (g/day)	free living	24-hour dietary recall test	Difference in mean fibre intake between AP-treated and unexposed groups	mean (SD)	Male AP-treatd: 15.9(5.0), unexposed: 23.3 (9.7)	▼
#4816	Nunes et al., 2014	Cross-sectional	Exposed group: Study population: Schizophrenia Diagnostic criteria: ICD-10 Unexposed group: Study population: Healthy volunteers (matched to cases by age, sex, BMI)	AP-treated group/Unexposed group n= 25/25	Fat intake (energy %)	free living	FFQ	Difference in fat intake (% of energy) between AP-treated group and unexposed group.	mean (SD), p value	exposed: 24.9 (3.4), unexposed: 30.0 (7.4)	▼
#4816	Nunes et al., 2014	Cross-sectional	Exposed group: Study population: Schizophrenia Diagnostic criteria: ICD-10 Unexposed group: Study population: Healthy volunteers (matched to cases by age, sex, BMI)	AP-treated group/Unexposed group n= 25/25	SFA intake (energy %)	free living	FFQ	Difference in SFA intake (% of energy) between AP-treated group and unexposed group.	mean (SD), p value	exposed: 8.8 (1.3), unexposed: 10.1 (2.6), p= 0.03	▼
#4816	Nunes et al., 2014	Cross-sectional	Exposed group: Study population: Schizophrenia Diagnostic criteria: ICD-10 Unexposed group: Study population: Healthy volunteers (matched to cases by age, sex, BMI)	AP-treated group/Unexposed group n= 25/25	MUFA intake (energy %)	free living	FFQ	Difference in MUFA intake (% of energy) between AP-treated group and unexposed group.	mean (SD), p value	exposed: 9.1 (1.7), unexposed: 11.5 (3.7), p=0.005	▼
#4816	Nunes et al., 2014	Cross-sectional	Exposed group: Study population: Schizophrenia Diagnostic criteria: ICD-10 Unexposed group: Study population: Healthy volunteers (matched to cases by age, sex, BMI)	AP-treated group/Unexposed group n= 25/25	PUFA intake (energy %)	free living	FFQ	Difference in PUFA intake (% of energy) between AP-treated group and unexposed group.	mean (SD), p value	exposed: 4.5(1.2), unexposed: 5.9 (2.5), p=0.016	▼
#4816	Nunes et al., 2014	Cross-sectional	Exposed group: Study population: Schizophrenia Diagnostic criteria: ICD-10 Unexposed group: Study population: Healthy volunteers (matched to cases by age, sex, BMI)	AP-treated group/Unexposed group n= 25/25	Cholesterol intake (mg/1000kcal)	free living	FFQ	Difference in mean cholesterol intake between AP-treated group and unexposed group.	mean (SD), p value	exposed: 110.8 (25.3), unexposed: 117.8 (54.0), p=0.0563	▼
#4816	Nunes et al., 2014	Cross-sectional	Exposed group: Study population: Schizophrenia Diagnostic criteria: ICD-10 Unexposed group: Study population: Healthy volunteers (matched to cases by age, sex, BMI)	AP-treated group/Unexposed group n= 25/25	Carbohydrate intake (energy %)	free living	FFQ	Difference in mean carbohydrate intake (% of energy) between AP-treated group and unexposed group.	mean (SD), p value	exposed: 56.7 (4.8), 50.4 (7.4), p=0.001	▲
#4816	Nunes et al., 2014	Cross-sectional	Exposed group: Study population: Schizophrenia Diagnostic criteria: ICD-10 Unexposed group: Study population: Healthy volunteers (matched to cases by age, sex, BMI)	AP-treated group/Unexposed group n= 25/25	Sugar intake (energy %)	free living	FFQ	Difference in sugar intake (% of energy) between AP-treated group and unexposed group.	mean (SD), p value	exposed: 19.2(5.0), 18.3 (5.7), p=0.477	▲
#4816	Nunes et al., 2014	Cross-sectional	Exposed group: Study population: Schizophrenia Diagnostic criteria: ICD-10 Unexposed group: Study population: Healthy volunteers (matched to cases by age, sex, BMI)	AP-treated group/Unexposed group n= 25/25	Protein intake (energy %)	free living	FFQ	Difference in protein intake (% of energy) between AP-treated group and unexposed group.	mean (SD), p value	exposed: 18.3(2.8), 17.2 (3.9), p=0.274	▲
#4816	Nunes et al., 2014	Cross-sectional	Exposed group: Study population: Schizophrenia Diagnostic criteria: ICD-10 Unexposed group: Study population: Healthy volunteers (matched to cases by age, sex, BMI)	AP-treated group/Unexposed group n= 25/25	Alcohol intake (energy %)	free living	FFQ	Difference in alcohol intake (% of energy) between AP-treated group and unexposed group.	median (IQR), p value	exposed: 0 (NA), unexposed: 1.42 (0-7), p= NA	▼

## Sheet: QUANT-IDENTIFICATION FEATURES
Record number COVIDENCE study ID# (if applicable)	CITATION (Author last name, year)	LEAD AUTHOR CONTACT DETAILS	TITLE OF RECORD	TYPE OF RECORD	COUNTRY (in which the study was conducted)	FUNDING (e.g. charity/health funder/research council/joint HIC-LMIC funding)	CONFLICTS OF INTEREST
#857	Kirkegaard et al., 1982	Dr A. Kirkegaard Amtshospitalet, Egebjerg-vej, DK-4500 Nykobing Sj. (Denmark)	Evaluation of side effects due to long-term treatment of psychosis	Research paper	Denmark	not stated	Not stated
#905	Kurpad et al., 2010	Dr. Sunita Simon Kurpad, Address: Department of Psychiatry, St. John’s Medical College Hospital, Bangalore 560 034, India. E-mail: sunita_simon@hotmail.com	Binge eating and other eating behaviors among patients on treatment for psychoses in India	Research paper	India	not stated	Not stated
#991	Llorca et al., 2017	Address: Lundbeck, Deerfield, IL, USA E-mail: AHRY@lundbeck.com 3	Assessing the burden of treatmentemergent adverse events associated with atypical antipsychotic medications	Research paper	USA	sponsored by Otsuka America Pharmaceutical, Inc., Princeton, NJ, USA, Otsuka Pharmaceutical Development and Commercialization, Inc., Princeton, NJ, USA, and Lundbeck LLC, Copenhagen, Denmark.'	6 authors have conflicts of interest
#1170	Murashita et al., 2005	Mari Murashita Address: Department of Psychiatry, Hokkaido University Graduate School of Medicine, North-14, West-7, Sapporo 060-8638, Japan Tel.: C81-11-716-1161x5973; fax: C81-11-706-5081. E-mail address: tm-mura@jb3.so-net.ne.jp	Olanzapine increases plasma ghrelin level in patients with schizophrenia	Research paper (short communication)	Japan	not stated	Not stated
#715	Horiguchi et al., 1999	J Horiguchi Address: Department of Psychiatry and Neurosciences, Hiroshima University School of Medicine, Hiroshima City, Japan.	Nocturnal eating/drinking syndrome and neuroleptic-induced restless legs syndrome	Reasearch paper-case report	Japan	not stated	not stated
#4801	Goluza et al., 2017	E-mail address: Ivana.goluza@health.nsw.gov.au (I. Goluza). Illawarra Shoalhaven Local Health District, Research Directorate, Level 8, Block C, Wollongong Hospital Crown St, 2500 NSW, Australia	Exploration of food addiction in people living with schizophrenia	Research paper	Australia	No-pharmaceutical funding	no
#756	Jakobsen et al., 2018a	Ane Storch Jakobsen Mental Health Center Copenhagen, Denmark Corresponding author email: ane.storch.jakobsen@regionh.dk	Associations between clinical and psychosocial factors and metabolic and cardiovascular risk factors in overweight patients with schizophrenia spectrum disorders – Baseline and two-years findings from the CHANGE trial	Research paper	Denmark	No-pharmaceutical funding	no
#4802	Lappin et al., 2018	Corresponding author. E-mail addresses: j.lappin@unsw.edu.au (J.M. Lappin)	Cardio-metabolic risk and its management in a cohort of clozapine-treated outpatients	Research paper	Australia	No-pharmaceutical funding	no
#4806	Qurashi et al., 2015	Correspondence to: Paul Stephenson, MBChB, PhD Ashworth Hospital, Mersey Care NHS Trust, Parkbourn, Liverpool, Merseyside L31 1HW, UK paul.stephenson@merseycare.nhs.uk	An evaluation of subjective experiences, effects and overall satisfaction with clozapine treatment in a UK forensic service	Research paper	UK	No-pharmaceutical funding	no
#4804	Morell et al., 2019	Corresponding author: 26 Llandaff Street, Bondi Junction. NSW 2022 Australia. E-mail address: r.morell@unsw.edu.au (R. Morell)	Cardio-metabolic risk in individuals prescribed long-acting injectable antipsychotic medication	Research paper	Australia	No-pharmaceutical funding	no
#5688	Srour et al., 2023	Corresponding author at: Clinical Pharmacy Specialist, Mental Health Service, Pharmacy Department Hamad Medical Corporation, P.O.Box 3050, Doha, Qatar. E-mail addresses: ASrour@hamad.qa (A. Srour)	Patients’ and primary carers’ views on clozapine treatment for schizophrenia: A cross-sectional study in Qatar	Research paper	Qatar	not stated	no

[truncated: 8 more sheets: QUANT-STUDY DETAILS, QUANT-INDEPENDENT VARIABLES , QUANTITATIVE-RESULTS, QUAL-IDENTIFICATION FEATURES, QUAL -STUDY DETAILS, QUAL- FINDINGS, Readme, Sheet1]
